# Supplementary material for: Dimer‐Specific FokT‐seq Reveals DNA‐Binding Dimerization and Novel Genomic Targets of TDP‐43
Source: Adv Sci (Weinh). 2025 Aug 23;12(42):e08902. doi: 10.1002/advs.202508902 (PMC12622432; doi:10.1002/advs.202508902)
Supplement: Supplementary file 2 — Supplemental Table S2 [file ADVS-12-e08902-s003.xlsx]

## Sheet: Guide-seq Target
#BED_Chromosome	Position	Sequence	Total Reads	+Reads	-Reads	+ODN Reads	-ODN Reads	Gene	Location
chr1	205078618	CAAGCGATTCTCCTGCTTCAGCCTCCTGAGTAGCTGGGATTATAGGCACC	2014	2011	3	0	1955	CNTN2(dist=329)	downstream
chr4	128552303	GGGGCAGGCGATACTGGTTCCTGTCAAGTTCTAAATCTGGATGCTTTTTT	1109	1109	0	1	1080	LOC101927259	ncRNA_exonic
chr10	103594369	GACTGCACTGAGTTTAATGTCCTTTCTCCAGTTTCTCTGCTGAGGAGGAA	809	0	809	1	773	SH3PXD2A(NM_014631.3:c.*7454_*7447del0,NM_001394015.1:c.*7454_*7447del0,NM_001394022.1:c.*7454_*7447del0,NM_001394020.1:c.*7454_*7447del0,NM_001394021.1:c.*7454_*7447del0,NM_001394019.1:c.*7454_*7447del0,NM_001394018.1:c.*7454_*7447del0,NM_001394016.1:c.*7454_*7447del0,NM_001365079.1:c.*7454_*7447del0,NM_001394023.1:c.*7454_*7447del0,NM_001394017.1:c.*7454_*7447del0)	UTR3
chr1	4615305	CCACACCCCACACCTGGCTGCGCGGGAGCCACTCAGAGGCTGTTTTGATT	735	735	0	1	704	LINC01646(dist=31599),AJAP1(dist=39301)	intergenic
chr5	146716223	GCCAGCTCAAATGTCACCTATTCCATGAAGCTTTTCTAAGCTTCATTGAT	681	0	681	1	648	PPP2R2B	intronic
chr21	14866633	TTTTAGGCAGTTTATGGTGCTTCATTATGGCAGCCCTAGGAAACTGATAG	423	0	423	1	402	ASMER1	ncRNA_intronic
chrX	75247963	TGTTGCTGATGCCCAGGCAAACAGGGTTTGGAGTGGACCTCCAGTAAACT	359	359	0	1	339	LOC124905200	ncRNA_intronic
chr10	113248181	GAGGCCTCACTCGGTTCCTTCCATTGAATGAGAGGGACTCCAGCAAGTGG	353	353	0	1	337	TCF7L2(dist=80503),LOC105378490(dist=53058)	intergenic
chr7	3227205	GTATTTCATATTCTCACTTATAAATGGGAGCTAAGTTATGAGGATGCAAA	326	326	0	1	311	LOC124901575(dist=23229),SDK1-AS1(dist=16338)	intergenic
chr7	133480979	AGGTGAGATTGCTTGAGCCTGAGAGGCAGAGGTTGCAGTGAGCTGAGATC	313	313	0	1	304	LOC124901748	ncRNA_intronic
chr1	188837777	ACTGGCTAGCCATATGTAGAAAGCTGAAACTGGATCCCTTCCTTACACCT	306	0	306	190	105	LOC100129274(dist=1122442),LINC01035(dist=67895)	intergenic
chr3	93470758	TATAATATATAGTTTGTGAACTTTGATATTTCATGTACAGTATATAATAT	282	26	256	17	256	LOC101930420(dist=1956919),PROS1(dist=402291)	intergenic
chr11	33690067	GTCACTCTCTTTACTCAAGTAAGTCAGTTTGAGTGGCCTGTTTCCCCCCA	264	264	0	1	248	KIAA1549L(dist=15965),C11orf91(dist=8193)	intergenic
chr3	94604000	ACCACCTTTAGACAATGGATTCCAGATAGTAAAATTGGCTCAGATCTAGG	241	0	241	1	228	NSUN3(dist=472166),LOC105373992(dist=44085)	intergenic
chr4	49657555	AACCGAATCGAATCCAATGGAATCAACTGGAATGGAATGGAATGGAATGG	236	236	0	229	1	LOC107986214(dist=132802),NONE(dist=NONE)	intergenic
chr13	72869805	GGTTGTGGCTACTTAACCCCCCACCTCCACACACACACACATATATATAT	225	0	225	1	214	PIBF1	intronic
chr3	84235040	ACAATTCAAGATAAGATTTGGGTGGGAACACAGCCAAACCATATCAACTA	215	215	0	1	205	LOC105377188(dist=182538),LINC00971(dist=403362)	intergenic
chrX	140102757	TTGGTACCATTCTGAGAGACTCCATACAGGCTAACTTACTTCCAATCTAA	203	0	203	1	194	HAPSTR2(dist=9842),LOC105373343(dist=113269)	intergenic
chr17	17308384	GAGGCGGGCGGATCAAGAGGTCAGGAGTTCGAGACCAGCCTGGCCAACAT	191	0	191	2	182	NT5M	intronic
chr6	49551671	CAGCGCTTCGGGGAGGCAGATTAAGAACTGTAAGCAGCATAATACCTCCT	181	0	181	1	176	C6orf141(XM_047418230.1:c.*140_*144del0,XM_047418229.1:c.*140_*144del0,XM_047418226.1:c.*140_*144del0,XM_047418231.1:c.*140_*144del0,XM_047418228.1:c.*140_*144del0,XM_047418227.1:c.*140_*144del0,XM_047418225.1:c.*140_*144del0,XM_006714997.3:c.*140_*144del0,XM_005248853.3:c.*140_*144del0,XM_005248850.4:c.*140_*144del0,NM_001145652.2:c.*140_*144del0)	UTR3
chr5	140257336	GCCTCACTCCTGCCAACCCCTCCACTTCATTACTACTCTGTCCCCCTTTC	162	0	162	1	153	PFDN1	intronic
chrX	76625405	TAGTCTTCAGCTTGAGCCAAGGGAAGTGGAAGCTATCACTGAGTATATCC	162	0	162	157	3	MAGEE1(dist=194053),MIR325HG(dist=32393)	intergenic
chr1	11022260	TTGGTGGTAATCCAGGTGGCTTTGGGAATCAGGGTGGATTTGGTAATAGC	146	4	142	18	119	TARDBP	exonic
chr1	64370949	GGAACAAATGAATAGTTCTATTACTATTCACTTTAAGCTTGATCATTCCT	144	0	144	1	136	LOC105378774	ncRNA_intronic
chr1	65917742	TTCAAGACTGAATAAAGTATACTTCTTTTTCTGAGTTCTTACACAATTTG	136	135	1	0	134	PDE4B	intronic
chr3	165571936	ATAGTAGATCAGTGGTTTTCCAGGGACTTGGGGGAAGGAGATGAATGATT	133	133	0	1	124	LINC01322(dist=32499),BCHE(dist=200958)	intergenic
chr3	93470447	CATTGATATTATATTTACAGTATGTAATCTATATTTGATGTACTTTCATA	128	102	26	39	86	LOC101930420(dist=1956645),PROS1(dist=402548)	intergenic
chr1	69567879	AAAAAAGAGAGGGGGCGGGGAGAGCGGTGAGACACAGCCAAGAGCCATGA	123	122	1	0	119	LRRC7(dist=41)	upstream
chr15	48780385	TACTGTTCTTAAAATGAGATCACAGTCTCAAAATATGTAACTTCTAAAAC	117	0	117	1	104	CEP152	intronic
chr18	40697180	TCAACACTGAGCCAGGACTCTCTAGAAGCATGGAAGGCTCAGATGATGGT	111	0	111	1	104	LOC124904364(dist=224296),LOC105372084(dist=709528)	intergenic
chr6	155241545	CCAACTCTGACGTGCTGGGTCCATGAATTAAGGCTTGGCACACACGTGCG	111	0	111	1	104	TFB1M,TIAM2	intronic
chr10	83872683	TCATACACCATCACATTTAATTCTCAATCAAAAAGTTGACACCCTCATTT	106	106	0	1	98	LINC02650(dist=195594),LOC107984181(dist=36904)	intergenic
chr2	77885804	AATGACTAGAAGAACAGTATTTGGTCACCGGATTGTTGTCAGTAAATGTA	104	0	104	98	4	LOC101927967	ncRNA_intronic
chrX	124649772	TAGCAGACCAAATATAGTTGAGATCAATCAACTGATTCTAACATTATCAT	102	101	1	0	96	TENM1	intronic
chr1	11022188	GAATCAGCGTTCATATATCCAATGCCGAACCTAAGCACAATAGCAATAGA	100	100	0	1	96	TARDBP	exonic
chr1	147437181	TTATACATATTTATGATGGGACTTGAGTGCATGCATAATGGATAAATATA	98	0	98	1	91	LINC00624	ncRNA_intronic
chr5	14728899	GACGGTGGAGTCCTTGGGGTGCCGGCCCAAGCAGCGGCAAGACAGGAGCA	97	0	97	1	92	LOC124900944	ncRNA_exonic
chrX	120743536	AAGAAACCCTGGAGTACAGTGATTCTGAGACACTGTTAGGCCACCTGTGG	95	95	0	1	91	C1GALT1C1(dist=113482),PA2G4P1(dist=124812)	intergenic
chr6	136825241	GTGGAACCCTACTAATATTGGATCCAGATGAAGCTGGGCTAAGGCTTTTT	92	91	1	0	86	PEX7	exonic
chr12	122102422	ACAGCATTAGCCTGTGGAAAGTGTGGGAGAGCATCGAGATCCATTCCCTC	90	90	0	26	59	MLXIP	intronic
chr7	95820263	TAAGTAAGGAAAAAATTGAGGCCAGGAAATAAAACATTAACTCATTATTT	90	9	81	9	75	DYNC1I1	intronic
chr4	8608978	CGCATTTGTCCTGCATTTGTTCATTCTTCCACCCATTCACTCTTTCACTT	88	74	14	14	71	LOC124900659	ncRNA_exonic
chr2	196962574	GTCAGCTCTAGAATTAACAGTCATCTCATTTCTTGGTATTTATCGTAAGT	87	87	0	1	84	PGAP1(dist=35867),ANKRD44(dist=4439)	intergenic
chr21	45740048	TTGCCTGAGTCCATTCTGTTCTGTCTGCTTCCCCTTCCTCAGATCTCTGA	85	85	0	1	78	PCBP3	intronic
chr3	93470522	TGTAATTTCATATTTTATGTACAGTGTATAATGTATAGTTTGGGTACTTT	85	36	49	36	46	LOC101930420(dist=1956741),PROS1(dist=402503)	intergenic
chrX	146617117	GTTCATATACAGGTATCTACATGCCCCATTAAAAATACATGAGATAGTCC	85	85	0	1	79	LOC101928808(dist=215259),ANKRD11P2(dist=2271)	intergenic
chr3	93470568	CTTTGATATTTTATGTACACTATAGTATATATATCTGGTGTACTTTGATA	84	31	53	37	43	LOC101930420(dist=1956785),PROS1(dist=402435)	intergenic
chr1	11013922	AGAAGGAATTCTGCATGCCCCAGATGCTGGCTGGGGAAATCTGGTGTATG	83	0	83	43	37	TARDBP	exonic
chr12	20695679	TGCTTGTGTCCACCCACACTCTCCCCACCTGGCAAAATTGTTCAAAATTG	79	0	79	1	73	SLCO1C1(NM_017435.5:c.-3901_-3898del-,NM_001145944.2:c.-10356_-10353del-)	UTR5
chr1	108542994	CTACCCAGCAACAGAACAAAGCTGGACAGAGAATGACTATGACAAGTTGA	78	0	78	1	72	NBPF6(dist=71069),EEIG2(dist=17106)	intergenic
chr11	16310224	TTGCAAAACATATAGCAAATAGAAATAACGAAGAGTTGCCCAGAAGGTCT	77	0	77	1	74	SOX6	intronic
chr4	124425789	TGTGTTTCCCTTCTGAGAATATACCCTCACCGACTGCCCAGTGCTCAGAG	77	2	75	0	2	LOC105377408(dist=5446),TECRP2(dist=36967)	intergenic
chr4	66952532	GCCATCTCAATAACACAAGCCAGAAATAGAGATGAGATTATACCATCAGA	74	0	74	1	68	LOC105377262	ncRNA_intronic
chr13	67646713	AAAGTCTCTGTGACGGGTCTCAGTGAACGTAGAGGTTTATCTGGCCAAGA	73	0	73	1	66	LOC105370249	ncRNA_intronic
chr9	82539781	GTCAACTCTATGTATAGATTTTCATACCATGCCAAGTATTTTTATGCCAT	73	73	0	1	68	LOC105376110,LOC107987087	ncRNA_intronic
chr2	135107425	TATATGACAATATTGCACAAAGGAAGGGGGAAGGAATGGAGTTATACTAT	69	69	0	1	63	RAB3GAP1	intronic
chr12	92924263	CTTGTTGCCCAGGCTGGAGAGTGCAATGGCACAATCTCGGCTCACTGCAA	65	64	1	62	0	EEA1	intronic
chr1	68149444	AGAAGTCTCTCTCTCTGCTCTCACACTGCTCTCCTGGAAGGGCAGCAGGA	65	0	65	1	58	GNG12-AS1	ncRNA_intronic
chr10	102753246	AGGCACACGCTACAGCAACAGAGGGTCTTGGTGGCTTCTCTCCTTGGTGG	59	59	0	1	52	WBP1L	intronic
chr11	13371854	GTCCCTCAGCCACTGCTCATCCTTCTTGATCCACCTCCTCTACTGGTTTT	59	59	0	1	57	BMAL1	intronic
chr16	52753410	TACGTAGAGCATTACTGGCGGGTCCAGGGTGAACTAACCAGAAAAATAAA	57	57	0	1	52	LINC03064(dist=138639),NONE(dist=NONE)	intergenic
chr6	7749237	CGGATTGCCAGTATCAGGAAAATTCAGTATTTTTCTAACCAACTGTTGTT	57	57	0	1	54	BMP6	intronic
chr13	31168401	CTGTACTGAAATGACTCATCTTTATGTACAAGGACTTTGAATCGACCTCA	56	25	31	31	25	LOC105370148	ncRNA_intronic
chr22	21876325	CTCCAAAGTAGGTGGGATTACAGGCACTCACCACCATGCCCAGCTAATTT	54	54	0	1	50	MAPK1(dist=8645),PPM1F(dist=43100)	intergenic
chr6	155920952	CTTCGACCCATGAATGAAGCACTTTCTGCATAGAGAGGTGTAGATGCCCA	53	53	0	26	26	LOC101928923	ncRNA_intronic
chr13	64782106	AGCAATACTCCTGCCTCAGCCTCCCAAAGTGTTGGGATTACAGGCATGAG	52	52	0	1	49	LOC105370240	ncRNA_intronic
chr21	24049763	GCAGAAATGATTTTGTGCTACAGTCATCTACATGTAATACACATCAACAA	52	51	1	0	51	LOC105372750(dist=173363),LINC01689(dist=254787)	intergenic
chr6	11870644	TCCTGAAAAAGAACTTTCTTTCAGAACAGCTTCTTCCTGGTGCTCTCACT	52	52	0	1	48	LOC102724379(dist=2044),LOC107986570(dist=63386)	intergenic
chr15	99480035	CTGGTTTGTGGTGGTGATAGAGATGATATTAGGTTTTCCCAAGCCCCGTT	51	0	51	14	35	LINC03080(dist=44823),LOC107984790(dist=6683)	intergenic
chrX	74825927	TTTATCCTATCTGCCACTGATAGGCATTTAGGTGGATCCCATGTCTTTGC	51	0	51	1	48	NEXMIF	intronic
chr1	14321674	CATCATTCATTTCCTATTACCATTGACCCCCAGAGAGTTTCACTCAGAAC	50	0	50	1	46	KAZN	intronic
chr17	47028223	TATAAATTAGAATCATGGCAAATGATAAATGTTCTGAAATAATTATTTTT	49	49	0	1	47	LOC101927060,LRRC37A17P	ncRNA_intronic
chr3	42318673	TCAACACAAGTAGAAAAATCAGCAGATTCAAAGTAGGCAGAAAAAAAATA	49	0	49	1	46	CCK(dist=52483),SALL4P6(dist=2644)	intergenic
chr3	93470668	ACGGTATATAATACATGCTTTGGGTACTTTGATATTTTTTGTACACTATA	49	13	36	18	30	LOC101930420(dist=1956852),PROS1(dist=402378)	intergenic
chr1	110510327	GAGTTTGGATCTCCAGACTCACTGGACCTAGGATGATGACTGGCTCTGCT	48	0	48	1	46	CYMP(dist=19046),KCNA10(dist=6890)	intergenic
chr1	176878653	AGAACTAGCTCTGTTCCTGGTTCAATCCCACAATCCAGTCCCAGGTCAGC	48	0	48	1	45	ASTN1	intronic
chr16	46390357	GAATGGAATTGAATGGAATCATCAATTGGACTCGAATGGAAACATCAAAT	46	40	6	46	0	NONE(dist=NONE),ANKRD26P1(dist=78973)	intergenic
chr1	168594124	CTAGGGAAATGTGGTTAGACTGAAGGAGGGAGAGGAGCAAGGGCATTTTC	46	46	0	2	44	XCL1(dist=12055),LOC105371604(dist=43998)	intergenic
chr22	20323000	CCTGAGCCATTGCAGGATCCCCATAGGCCATGCAGAGGTGCACACAGCAC	46	43	3	3	40	DGCR6L(dist=2940),FAM230G(dist=15028)	intergenic
chr12	41336451	CCAGAATATAGTTCTCCATATAAGGAAGTGTCAACCTAAAGGAGAATTTG	44	0	44	1	40	PDZRN4	intronic
chr8	58962916	CCAGGTATTTGGTCAAACATTCTTCTGGGTGTGTCCATGAGGGTGTTTCT	43	43	0	1	42	TOX	intronic
chr10	11614157	CCCAAGTCAAAGTGTCAACAGTGTCACCTCACCTGTACTTTGTCAATCCC	42	42	0	1	36	USP6NL-AS1(dist=1930),LOC105376413(dist=21378)	intergenic
chr13	73565344	GACCCTTAGCTCTCTCCTCCCCACCCTGCCACTATCAAGCTAAGACTGGA	41	0	41	1	37	LINC00392,LINC00393	ncRNA_intronic
chr2	61822711	AGCAATTCTCCTGCCTCAGCCTCCCAAATGGCTGGGATTATAGGCATATG	41	40	1	0	39	FAM161A	intronic
chr6	17184461	ACTCCAGTCTGGGCGACAGAGCAAGACCCTGTCTCGAAATAAAATAAAAT	41	0	41	1	37	STMND1(dist=53083),RBM24(dist=96900)	intergenic
chr6	73521000	GCGGGAACCACACACGGCACTTACCTGTGTTCTGGCGGCAAACCCGTTGC	41	41	0	27	12	EEF1A1(NM_001402.6:c.-974_-981del0)	UTR5
chrX	94050877	TGGGAGGCAGGTTTGCCCTAAGCAGTTCCCAGCTTGACCTTTCCCATTAG	41	40	1	37	0	FAM133A(dist=338612),LOC124900491(dist=96292)	intergenic
chr1	214875160	AAGCACATGTCTGGTCTGCCCAGTTGGATTAATCATATTCTGTAGTTGGA	39	0	39	1	36	GAPDHP24(dist=3236),LOC124904510(dist=73361)	intergenic
chr1	32087110	ACACAGCAAGACCCTGTCTTAATTAAAAAAAAGAAAGTAAAACATCTCAA	39	0	39	1	36	TMEM39B	intronic
chr2	75985010	GAGTGCAGTGGCGCAATCTCAGCTCACTGCAACCTCTGCCTCCTAAGTTC	38	37	1	0	35	LOC105374813(dist=232914),SUCLA2P2(dist=121058)	intergenic
chr11	99894620	ACCATGAATTCACAGCAGTTAGATCAATAAATTTTGAGAACTAAATATTT	37	37	0	1	34	CNTN5	intronic
chr7	146707667	TTTTTAGTTCAACATGACCTTTGAAATGGTCAAGCTTTCCTCTGTCTATT	37	7	30	28	7	CNTNAP2	intronic
chr21	38203339	GTCTCACTCCCACCATGCCTCCCCGCAACAGCACTGAGTCTGTTTCCAGG	36	0	36	1	32	LOC124905070(dist=15773),DSCR10(dist=2817)	intergenic
chr5	111606836	TTCTTTTTCTTTTTTTTTTTTTTTTAGACAGAATCTCACTCTGTTACTCA	36	35	1	33	0	STARD4-AS1	ncRNA_intronic
chr11	60988341	TGAATTCCTGAATCCACTGGCACTCTGAGCCACGTAGATCCACATGGCCA	35	35	0	1	31	CD6	intronic
chr11	27434365	AATAGATGCTTTCAATGGGAAAGGAAGGAAGAAAGGAACTAATAATTCCA	34	0	34	1	32	LGR4	intronic
chr1	11022348	TAATATGGGTGGTGGGATGAACTTTGGTGCGTTCAGCATTAATCCAGCCA	34	28	6	27	4	TARDBP	exonic
chr1	211787403	TCCAAAGGCTGAGGCATGAGAATCACTTGAACCCAGGAAGTGGAGGTTAC	34	34	0	1	32	LPGAT1	intronic
chr13	64177407	CGGCTACCCAAAGTATTTGTCTTCCCTTGTCTTCCCTTGAGGGGAGAGTC	33	33	0	1	30	LINC00355(dist=101396),LOC124903237(dist=130596)	intergenic
chr14	54444775	AGTAGTTGGGAGACAAGCTCAGCTGAACTTGATTAACTGGATGCCCTGGT	32	0	32	1	31	CNIH1(dist=3401),GMFB(dist=29710)	intergenic
chr1	11020445	TTGATCAGCAAAGCCAAGATGAGCCTTTGAGAAGCAGAAAAGTGTTTGTG	32	32	0	13	17	TARDBP	exonic
chr6	73521046	TTGCGAAAAAGAACGTTCACGGCGACTACTGCACTTATATACGGTTCTCC	32	24	8	6	26	EEF1A1(dist=14)	upstream
chr7	135378721	GAAAATTAGCCGGGCACGGTGGCTCACGCCTGTAATCCCAGCACTTTTGG	32	31	1	0	32	CNOT4	intronic
chr1	230858992	GTGTCGAGTCAATAGTCTTCTGTTTGCTCCAGCAAGAAATGAAGTCAAGG	31	0	31	1	30	C1orf198	intronic
chr3	93470777	ACTTTGATATTTCATGTACAGTATATAATATATATTGGGGTACTTTGGAC	31	0	31	17	13	LOC101930420(dist=1957002),PROS1(dist=402251)	intergenic
chr4	8609073	TCCCTCCCTCACTCCCTCACTCACCACTCATACATTCACCCATTCACTCA	31	0	31	23	7	LOC124900659	ncRNA_exonic
chr6	40220022	CTCTAACAGTCTGCTTCATTGATTGACTAATACCTGAGCCCCATGATGGC	31	0	31	1	29	LOC105375049(dist=48296),LOC105375050(dist=51543)	intergenic
chr5	19116652	CAATATTAATCTGAAATGTAAATTGACTAAATCGCCCAGTTAAAGACACA	30	0	30	1	28	LOC105374669(dist=126214),CDH18(dist=354644)	intergenic
chr7	132767815	TTTTTTTTTTTTTGAGATGAGTTTTGCTCTTGTTGCCCAGGCTGGAGTGC	30	29	1	28	0	LOC100506937(dist=7183),CHCHD3(dist=17044)	intergenic
chr14	31521337	ATTTATTATTATGACTGCAGCAGTGATTCTTGGGGTCCCAAGAGTAGGTT	29	0	29	1	27	LOC105370438	ncRNA_intronic
chr14	84721095	TAAACATGTTCTTTGGAGCTGAATCAAACTGACTTTCAATGTGGAAATAA	28	28	0	1	26	LOC105370603(dist=422079),LOC105370604(dist=427549)	intergenic
chr7	125093525	TGTCATTTGGAGTTTAGGATTTCGCACACTGTCCTCTTGGTCCTTCTATT	28	0	28	1	27	POT1-AS1	ncRNA_intronic
chr10	30677738	CACTAAGACCTCTGTCCCCTCCCTCTAGGGCCTCTGTCCCCTCCCACTAG	27	0	27	1	25	LYZL2(dist=47984),SVIL2P(dist=14536)	intergenic
chr1	11022408	CGCCCAGGCAGCACTACAGAGCAGTTGGGGTATGATGGGCATGTTAGCCA	27	19	8	12	15	TARDBP	exonic
chr6	106873285	CACACAGACGAGTGGGATAAATATCGCGAATGCAGCACAGACCACCACCT	27	0	27	1	24	LINC02532(dist=85743),LOC124901552(dist=7744)	intergenic
chr1	11020533	GGAGTTCTTCTCTCAGTACGGGGATGTGATGGATGTCTTCATCCCCAAGC	26	1	25	14	11	TARDBP	exonic
chr1	55349947	CAATAAACTGTGGTTGTTCTTCCTCAAGGTAGGGGCAGGATGACATCACA	26	26	0	1	24	MIR4422HG(dist=115770),LOC105378740(dist=433714)	intergenic
chr6	147894585	ACTGGGGGGAAACATGTTGCTAAGCAGTATTTATAACCCCTCTTAAGCAA	26	26	0	1	22	SAMD5	intronic
chr11	58761988	GCAAAATTTTCAAATTTGATTATGTGTTAGAACAATCTGAGGATTAAAAT	25	16	9	15	9	GLYAT(dist=30045),TMA16P1(dist=33212)	intergenic
chr16	55302764	TGCCATCCCTGCTGGAGCAGGAAGCCCTCCACCTTCCCCACGTGACTGTC	25	0	25	1	24	LOC105371278(dist=253453),IRX6(dist=21439)	intergenic
chr4	694004	AAAATCTTTAAATCTACCTGTGACCTGAAGCCCTCCACCTCCTCATGTTG	25	25	0	1	22	SLC49A3(dist=2380),PCGF3(dist=11827)	intergenic
chrX	31017624	TGCTAAACATTTAATTTTAAATATCGAGAGTTTTTTGTACAACAATCCAA	25	25	0	1	24	TAB3(dist=128370),FTHL17(dist=53607)	intergenic
chr16	46394764	AAATGGAATCATCGAATGGAATCGAATGGAATCATCATCGAATGGAATGA	24	24	0	15	8	NONE(dist=NONE),ANKRD26P1(dist=74573)	intergenic
chr18	41955544	CGTGGAGAGGGGCTCTTTTGGAAAAGGATTTAATACGTGGTCTCCGTGAG	24	24	0	1	22	PIK3C3	intronic
chr1	18673496	CCTGCTAGTTTAATGTAACTAACCTATGGTTGGCCACATTTTTGGAAAAT	24	0	24	1	21	PAX7	intronic
chr3	160259300	TTAGGATTGTGTACACGTGCTCAGGGACAAGGTAGGGGATGAGATGGACC	24	0	24	19	3	TRIM59-IFT80	ncRNA_intronic
chr4	124508671	TCGCGGCCAGTAACAGCTTCAAATGGTTAGTGCAGGAAAGCCATTAAACA	24	1	23	0	21	LINC02516	ncRNA_intronic
chr17	79708604	AGCCTGCTTCGCTGGGATGCTTGTCGAGGTCGGGACGGCACCACCAAACT	23	23	0	1	22	LINC02078	ncRNA_exonic
chr18	10831063	GATGTGGAGAAAAGGGAACCCTTGTACACTGCTGGTGGGAATGTCAATTA	23	0	23	1	21	PIEZO2	intronic
chr1	11013897	AGTGTATGAGAGGTGTCCGGCTGGTAGAAGGAATTCTGCATGCCCCAGAT	23	7	16	8	13	TARDBP	exonic
chr1	11020427	TTTTTTCTTCCTTTTGATTTGATCAGCAAAGCCAAGATGAGCCTTTGAGA	23	23	0	1	22	TARDBP(NM_007375.4:exon5:c.544-20>-)	splicing
chr3	42331024	ACCTGCACATTCTGCACGTGTATCCCGGAACTTAAAGTAAAATTTTAAAA	23	23	0	1	22	SALL4P6(dist=8132),EIF4BP4(dist=9567)	intergenic
chr5	134928211	ATGAGAGTGGCTATAATGAATAGTGATAGTATTATTCCTTCTAGGCATAG	23	23	0	1	20	PCBD2	intronic
chr10	330478	ATACCATACATTAAAATAAAATATCCTAGATAAATCACGTTCTAAGATTT	22	22	0	1	19	DIP2C	intronic
chr11	131387730	CATGTAGCAAAATATCACAGGTACCCCATAAATACACACAAATATTATGT	22	0	22	1	21	NTM	intronic
chr13	57183416	AGGATGAGGTAAACTTGGAAGACCACCTGGATAGAGAGGTGTAGAGGCAG	22	22	0	15	7	PRR20E(dist=13196),LOC105370216(dist=29631)	intergenic
chr13	81007708	ACTCCTGCTTTATCTTGTTTCTGTCGGCATGGAATAGCTTTTTCCATCTG	22	22	0	1	21	LOC124903241(dist=95981),LINC00377(dist=10678)	intergenic
chr1	55051253	TGTTCAGATGGCACTTCAGAAGACTCAGGAGACCCTGGGGCAGGAGCAGT	22	14	8	17	4	PCSK9	intronic
chr4	8609060	CCCATTCACTCCCTCCCTCCCTCACTCCCTCACTCACCACTCATACATTC	22	22	0	1	21	LOC124900659	ncRNA_exonic
chr5	121058828	ATATCTACACCTCTCTATAAATATACCTGTAAATGTAGATATCAATATAA	22	0	22	14	8	LOC105379147(dist=185762),LOC102467226(dist=263721)	intergenic
chr5	147343640	ACGAAGAAATCACTCAATAGAAGTCTAATATTGGTACAATTTTTATGAGG	21	21	0	1	19	STK32A	intronic
chr6	73521088	GGTTCTCCCCCACCCTCGGGAAAAAGGCGGAGCCAGTACACGACATCACT	21	10	11	20	0	EEF1A1(dist=47)	upstream
chr7	32361594	CTGGGCCTTTGCTCTCCTTGTGCCCTCTGCCCTTCCACCCTGGGGGAAAT	21	0	21	1	20	PDE1C	intronic
chr8	102271861	TCACCCTCAATCCTTTCTACAGCTCAGTCAGTCTCCATCCACCTACAAGT	21	21	0	1	19	UBR5	intronic
chr12	10152719	GTGGTTCACGCCTGTAATCACAGCACTTTGGAAGGCCAAGGCAGGTGGAT	20	19	1	0	20	LOC105369655(dist=19105),OLR1(dist=5582)	intergenic
chr3	165379119	AAATTCTGGGGGAATGTAAGCATTCAGTTCATAACAATAGAGAAAAGTGC	20	20	0	1	18	LINC01322	ncRNA_intronic
chr4	95343309	CTTCAAGCTCTAGGCAGCTCAGTAGACAGAGAAGGAGACTCTGCTTGTTT	20	0	20	1	18	UNC5C	intronic
chr7	126768974	AAGTTTCCACTTGAATTCTAAATTGAAGATGACCTCGTGCTTTTCTGAGA	20	0	20	1	19	GRM8	intronic
chr11	17238410	TACCTTAACAGTTGCTTGTGGTGTCATACTTTCAAAAAGAAGTACTGTAT	19	19	0	1	18	RPS2P40(dist=9222),NUCB2(dist=38329)	intergenic
chr17	22140663	TTTTAAATAGGGTGGTAAGGAAATACCTTCATAAAAATGCTGCTGACTAA	19	0	19	1	17	UBBP4	ncRNA_intronic
chr1	224622910	CTCTCCCAGTAAGTCTGCAAACAGGTTCCTCTGGGGCCTTATTCTTCAGT	19	1	18	18	1	CNIH3	intronic
chr1	233813659	TAGGGGATCGTGCTAAACCATTAGAAACCATCCCCACGAGCCAGTCATCT	19	18	1	1	18	LOC124904552(dist=78491),SLC35F3(dist=91017)	intergenic
chr3	61843483	TATCTTCAGGGAGTATCCTGAGACAATTCAAGGTGGGCAAAATGAAACAT	19	4	15	15	4	PTPRG	intronic
chr9	117794267	TAACCCAGTCATTAGAATTTTAAGTATTACTCAATAGAAATGAAAGCCTA	19	0	19	1	14	LOC105376244	ncRNA_intronic
chr13	82943906	AATATGAGTATATAATCAAAAGATCAACAGTAGAATGATACAGACCTATT	18	18	0	1	14	LOC124903242(dist=275038),LOC105370286(dist=776220)	intergenic
chrX	49857279	TAGTTATGACTGGGGTTTCCAGAACTGTGAAGGGAAAAGTTGGGACCAAC	18	17	1	0	18	PAGE4(dist=23015),USP27X-DT(dist=19445)	intergenic
chr13	94299427	CTGACCTTTTACAATGTTCTGAATGTATGTGTCTCTCCAAATTTCATATA	17	12	5	12	5	GPC6	intronic
chr1	11020468	CCTTTGAGAAGCAGAAAAGTGTTTGTGGGGCGCTGTACAGAGGACATGAC	17	17	0	2	15	TARDBP	exonic
chr1	114292764	AACGTTGATGCATGCCTAAAATCTACATCAATAGAGAGGTGTAGAACACT	17	17	0	11	6	LOC107985443(dist=71708),TRIM33(dist=100026)	intergenic
chr1	234033527	TCTTTGATCCATCTCGAGTTGGCTTTTGCATAGGATGAGAGATGAGAATC	17	7	10	0	17	SLC35F3	intronic
chr2	196246205	AATGAGGGATAGGACCGTGCAGTTCAAGTCCACTCAAGGGTGGCACAATC	17	17	0	1	15	HECW2	intronic
chr5	87944775	CCAGCCCGCTGGCCCTGTAAAGGAAACTGGAACACAAAGCATAGACTGCG	17	7	10	13	4	LOC124901023(dist=76613),LOC105379070(dist=155502)	intergenic
chr1	49736606	AAAAGTAGTGTCGACATCAACCTTGACAATGAATTTTTGGCTAAGTCCCC	16	0	16	1	15	AGBL4	intronic
chr2	203566642	ATATCCTTCCAGACGTTTTCAGTCCATAAAAACATCCAACACATGTACTC	16	15	1	15	0	RAPH1(dist=31341),CD28(dist=139840)	intergenic
chr21	37478128	AAGTAGATACATGCAGGTTACAGAAGAGGGAATTTATATCTTATAGTTAA	15	8	7	11	4	DYRK1A	intronic
chr5	68958220	GTAAGTCTTATCTTTCTGTTGTCTGAGGATTTCCCATGATATTAGGATAA	15	15	0	1	14	LOC105379015(dist=7982),LOC107984116(dist=2320)	intergenic
chrX	151090889	GAAGTGATAGCCACATAGAGGCAGCAGTTTCTCATAGACTGTCCCACAAC	15	15	0	1	14	RPL12P50(dist=67158),MIR4330(dist=77333)	intergenic
chr13	20732205	AACTTCTTCACTAAACAATACATGGGTCCGAGTGCTCAGAGTTTCTTACA	14	14	0	1	12	EEF1AKMT1	intronic
chr17	61938583	TACCCATCTGTACTCTTATTGGAACATATTTAAAAGTCCTTTTTGTTGCC	14	12	2	12	2	INTS2(dist=10601),MED13(dist=4019)	intergenic
chr18	74024663	TGTCCCACAGGAAGGTCTTCAGGAGTCATAACATGCATGGAACCTTCTCG	14	0	14	1	13	LOC124904358(dist=66683),FBXO15(dist=48704)	intergenic
chr1	17526815	GCTACTTAGAGGCTGAAGCATGAGAATCGCTTGAGCCTGTGAGGCAGAGT	14	13	1	14	0	ARHGEF10L	intronic
chr3	135907779	TTGCACACTGTGACCCATTTACTGGATGCTTACACCTGAAAATATCTTTG	14	14	0	1	12	LOC105374124(dist=67135),PPP2R3A(dist=57948)	intergenic
chr4	18365882	TCCTCATACATCTCTTAGAGTGGATATTGTTTTTTAAAACCATTTTGGCA	14	14	0	2	12	LOC107986262(dist=139117),LOC105374510(dist=45918)	intergenic
chr7	65732657	TAACTACAACAAATAAGAGGTGTTTCCCCCAAACATTTACCACTGGCGTT	14	10	4	13	0	LINC03006	ncRNA_intronic
chr13	90796413	CTGTCTTATTTTAATTAAACCCTCCACTGAATGTATAATAATCAGTAGTT	13	0	13	1	12	LOC107984572(dist=84935),LOC105370311(dist=83902)	intergenic
chr16	30933699	TTCTGGCCTCAAGTGATCCTTCCACCTTGGCCTCCTAAAGTGTTGGGATT	13	12	1	0	12	FBXL19	intronic
chr17	66278241	GATAATAATAATAATGTATAACATCAAAGAATGAATCTATCTCTTTTTTT	13	12	1	0	13	APOH(dist=48826),PRKCA(dist=24372)	intergenic
chr20	19785914	ATATTCATCATTAAAGTTGTATATATGTCAAAGTAACACATGTGATAGTT	13	13	0	1	12	RIN2	intronic
chr12	13865989	TGATGCTCTTTGGGTCGGTCTCATTCATGGCTACCAGTTCCACCCGGGGT	12	7	5	7	5	GRIN2B	exonic
chr1	185087489	TAGGAATTTTGGTGGGACACATACATTCAGACCATAGCACTTCCCTTCCA	12	7	5	10	2	RNF2	intronic
chr3	126043819	TATCACTGCAAAAAAAAACAAAAAAACAAAAAAACAAAAAAAAAACACCC	12	0	12	1	10	SLC41A3	intronic
chr5	49661492	GATTCCATTCTATTATTTTCCATTCCATTCCATTCCCTTCCATTCCACTC	12	1	11	0	11	NONE(dist=NONE),EMB(dist=734700)	intergenic
chr6	125865845	GCCTGGCTAATTTTTATATTTTCTTTCTTTCTTTCTTTCTTTTCTTTTGT	12	11	1	0	12	NCOA7	intronic
chr7	9272049	ATAAAAGAGCTACAAAGGGATGATAGATGAGATGGTTTCTCCTGGAATGA	12	11	1	0	12	NXPH1(dist=519088),GAPDHP68(dist=342859)	intergenic
chr19	6858376	ATACTCAGGAAAGAATTTTATACTCAAAGATTCAAGATCACAAAAATGTA	11	1	10	0	9	VAV1(dist=1015),ADGRE1(dist=29203)	intergenic
chr1	160321671	GTGTGGTGGTGTGCACCTGTAGTCCCAGCTACTCGAGACGCTGAAGTATG	11	10	1	0	11	COPA	intronic
chr2	180226444	GTAACTATCTTATTAGTGAGCTGGTACAGAAATATCACAAGTGGCTGAGG	11	11	0	8	2	LOC105373768(dist=2224),LOC105373769(dist=183088)	intergenic
chr2	1860994	CCACCACTGCTCACCTCACACACACACACACTTGTGCACACACACTCACT	11	6	5	5	5	MYT1L	intronic
chr6	160891348	TTTGAACTTCAGAGAGATGGTTACTTTCTGGCATCTGATAGCTCTCTCCA	11	0	11	1	10	LOC107986665,LOC112267969	ncRNA_intronic
chr22	19622144	AGCCCTGAAGCCAGCGTGGGGTGTCGGCAGGGTGGTGGCACTCGGCATTT	10	10	0	1	9	LINC00895(dist=55305),LOC100129254(dist=8281)	intergenic
chr3	100410106	TGTAACAGAAAAATACCTAAACAAATGGAATTAGCTTTGGAACTGATTGA	10	2	8	8	2	LNP1	intronic
chr3	53959819	ATCAACTATGATTAAGTTCATCATCAATACTCTGCTAATAAGCAAAGAAT	10	10	0	2	8	SELENOK(dist=67960),LOC105377095(dist=26445)	intergenic
chr5	63114158	ATGAGCCCTCTGTTTCTTAGTGCCCTAGCATCTAATTTTAACAAAACCTG	10	0	10	1	8	ISCA1P1(dist=336815),LOC100420027(dist=187364)	intergenic
chr9	88504316	TGCTCCTGGTGTGTGGTGTGTGTGTGTTTGGGTGGTGTGTGGTGTGTGCT	10	6	4	10	0	SPIN1(dist=25622),LOC105376134(dist=23639)	intergenic
chr13	56772753	TTTCAATACTTTAGTAGCTTCTGGGTTTTATAGAGAGGTGTAGATAAAAC	9	9	0	6	2	LOC105370214(dist=37128),LOC124903235(dist=364334)	intergenic
chr1	11018859	GATGGACGATGGTGTGACTGCAAACTTCCTAATTCTAAGGTACTTGCGTC	9	1	8	0	9	TARDBP	exonic
chr1	176151512	CATCTGGTTCAGTTAAGCGTCTCAAGAGGGAGCGTATCTGCTATGTGACA	9	9	0	1	8	COP1	intronic
chr21	19034659	TAGTCTACACCTCTCTATTCTGTTGTAAAATACAATTCCAAGGCTTGAAT	9	0	9	5	4	PPIAP22(dist=176182),LOC107985490(dist=93978)	intergenic
chr2	65678814	GCAGAGGAAAAGGTCTTATGTATTCCCAGCCCAAGTGGCCTAATTCCTTA	9	8	1	0	9	LOC107985889	ncRNA_intronic
chr3	93470370	NNNNNNNNNNNNNNNNATAATATATGGTTTGTGAACTTTGATATTTCATG	9	9	0	6	3	LOC101930420(dist=1956586),PROS1(dist=402678)	intergenic
chr5	49658653	GTTCCATTCCATTCTATTCCGTACCATTCCATTCCATTCCATTCCATTCC	9	9	0	5	4	NONE(dist=NONE),EMB(dist=737539)	intergenic
chr6	119075799	TCTCTCTCTATGTTTATATACACTCATGATGTCATGCTTATGGTATAGTA	9	0	9	1	8	FAM184A	intronic
chr6	81614598	CAAAGATATGCAAACAGTGGAAAGTCAACAATCAAAGAATGATGTTAGGG	9	0	9	1	8	LOC105377871(dist=64354),TENT5A(dist=131132)	intergenic
chr7	93257713	TAGACTAGTGCTTCACAAACTGTTTGTCGTAAAGCACCTACTTTTTTCTT	9	0	9	1	8	VPS50	intronic
chr8	115318093	CTCCTGCCTCAACCTCCCGAGTATCTGGGATTACAGGCATGCACCACCAT	9	8	1	0	9	LOC107986901(dist=347514),TRPS1(dist=90403)	intergenic
chr9	77165629	GAGAATTGCCTGTTGGATAAGTAGCCTACCCATTTCTCTCCATGTTAAAG	9	0	9	1	7	LOC105376096(dist=110492),VPS13A-AS1(dist=11127)	intergenic
chr14	49387304	CACCATGATCAAGGTGGCTGCATCCCTGGGATGCAAGGCTGGTTCAACAT	8	0	8	1	7	LOC105378178(dist=99281),LOC107984701(dist=133794)	intergenic
chr17	80533294	CCTGTATGTGATTAACACAATGGTTGAGAATACAGGACGAAGCTGTGGGT	8	0	8	1	6	NPTX1(dist=56679),RPL32P31(dist=8856)	intergenic
chr1	104274359	GTTATGTTTTTTGGTTATGTTTGCTAGTGAAGAAAATGCCAAAATTCAGG	8	8	0	1	7	FTLP17(dist=120322),LOC105378880(dist=726667)	intergenic
chr21	34894873	CCAAATTCACATCACTCTTGACCTACATAGAAACACACACACACACACAC	8	1	7	5	2	RUNX1	intronic
chr2	188376306	AAACACCTGTGATAATGACTTACTTGCTTTAATGCCTTTGTATCAATTCA	8	8	0	2	6	GULP1	intronic
chr5	49661422	GCGTTGACTCCATTCCATTCCGTTCCATTCCATTCCATTCCATTCCTTTC	8	8	0	3	5	NONE(dist=NONE),EMB(dist=734770)	intergenic
chr6	156870448	CAGCCTGGTGCTAGAGGCCAGGGAGACCTGAAAATGTCTCACTTCAGGGC	8	8	0	3	5	ARID1B	intronic
chr7	20127409	GCTTCACCAGTGAGATTATCCAGTCATCTAGAAAATCATAGTATTAATCC	8	0	8	1	7	LOC101927668	ncRNA_intronic
chrX	107005338	AGGGGAAAAACAGATAGGCAGGGATAGTAGGTGTCTATTCTGGAGAAGTT	8	1	7	1	6	MORC4(dist=5124),RBM41(dist=46764)	intergenic
chrX	129659579	ATTTTTTAAGTGCTAAGGTTTGAATGTATGTGTCCCTCCAAAATTCATAT	8	4	4	6	2	APLN(dist=4622),LOC105373334(dist=16307)	intergenic
chr10	5505371	ATGTTCTGAGCTCCTCTTCATTTCACAGCTAGTTTTGGCAGAACTTAAGG	7	7	0	1	5	CALML5(dist=5801),CALML3-AS1(dist=8869)	intergenic
chr10	86876561	GCTTTGGGAGGCCGAGGTGGGCGGATCATGAGGTCAGGAGTTCAAGACCA	7	6	1	6	1	BMPR1A	intronic
chr13	67870879	ATTTCAGAAGCTATTTTTCTATTCGACTAAAAATTTATTTGCAATTTGTT	7	0	7	1	6	LOC105370251(dist=12721),LOC101927072(dist=154933)	intergenic
chr16	27180315	AGAGGAGGTGCTAGGGTTTGAATGTATGTGTTCCCCCAAACTTCCTATGT	7	2	5	4	2	LINC02129(dist=3718),KDM8(dist=23211)	intergenic
chr1	11016926	AGTCCAGAAAACATCCGATTTAATAGTGTTGGGTCTCCCATGGAAAACAA	7	2	5	5	2	TARDBP	exonic
chr1	67183803	AAATTTAGTGTCTACATAGCTGATCAACTTTCCTGTTTGCCTTATACTAA	7	6	1	0	7	IL23R	intronic
chr21	37490254	GCTGTCCTACAACCTCTATGACTTGCTGAGAAACACCAATTTCCGAGGGG	7	3	4	3	4	DYRK1A	exonic
chr2	101557891	TAAATGCTACCCCTTTTATTTTCAAAGATTTTCCCCCCAGATTCATGGCT	7	6	1	0	6	LOC105373514	ncRNA_intronic
chr2	220730435	CTTGAATATTTTTATATTAATAGTTTATAAAAACAGGTTTTAATTAAACT	7	2	5	5	1	LOC105373895(dist=95128),LOC105373896(dist=9849)	intergenic
chr3	89286224	TCCATTAAGAAAGCTAGTTTTCCTGGTGCTACGTGAAGTAGGGAGAGAGG	7	0	7	1	6	EPHA3	intronic
chr5	2803227	GGAAGAACGGACCTTGGCAGATGGAGGGAAAGCGTCGAGACCCACAGCTC	7	7	0	1	6	LOC100130748(dist=14619),LOC105374620(dist=114627)	intergenic
chr7	25335049	ACTACAGATGTGGAACAGAGATGAGCTATCTCTGCTATTTCCTGCTCCAA	7	4	3	0	7	LOC105375195	ncRNA_intronic
chr9	69202400	CATGAGTTTTGGTGGGACACATACATTCAAACCTTAGCAGGTGCTACACT	7	3	4	5	2	TJP2	intronic
chr12	14375379	TTAAGAACCAGTTGCTTGTTAATAAAAAGTTTCTAAAATATGACTGTGAA	6	2	4	0	6	ATF7IP	intronic
chr12	40439493	AGCAAAGTAATTTAAGCATGTTTCTAATTCCATAGAGAGGTGTAGGAATT	6	6	0	3	3	LOC105369736	ncRNA_intronic
chr14	39418447	TGCTTTACATAGCCTTTAAGTTCATAAGAACTTAATTTACTTCAAAATCG	6	3	3	0	6	FBXO33	intronic
chr15	98407148	TCCAACGTCCACACTCTTTCCCTACCAGACAATGCCCACCAAGACCTCCC	6	0	6	3	3	LINC02351	ncRNA_intronic
chr17	62280860	ATTTATTTAAGACGGAGTTTTGCTCGTCGCCCAGGCTGGAGTGCAATGGC	6	1	5	0	6	LOC105371853(dist=4270),USP32P4(dist=1837)	intergenic
chr19	49399163	GGCGGTGGGTCTGGCCCAGGGGAAGGAAGGTGCCCTCTCTCTTCTTTGTT	6	6	0	1	5	KASH5	intronic
chr1	11020599	CTTTGTTACATTTGCAGATGATCAGGTATTTTTCTCCTTAACGATATGTC	6	0	6	4	2	TARDBP	exonic
chr1	32300360	CACTTGAGGTGAGGAGTTCCAGACCAGCCAGGCCAACATAGTGAAACCCC	6	1	5	6	0	HDAC1	intronic
chr7	107175646	AAAACTAGATTCTATATTCTGATCTCACTAGGACTTTGCCAGCTATATGA	6	5	1	5	0	HBP1	intronic
chrX	83292724	TTTTCTCATTATTCAACTCTCACTTATGAGTGAGAGCATGCAGTGTTTGG	6	6	0	1	5	LOC105373288(dist=492331),LOC107985635(dist=195827)	intergenic
chr11	101089242	AAAATGGTCTAATACACTCTTTCCCAGAGTTTAACACATAATCATTTATG	5	0	5	1	2	PGR	intronic
chr15	37979872	AGGTTGGGAGGCCCTGCCCACTGAGGGTAAGTGGGGGCAGTGACCCACAT	5	0	5	1	4	TMCO5A	intronic
chr15	67840241	CAAATTAATTCTAATTATCTCTCTAACAGCCTTGTATCGTATATGCAAAT	5	4	1	3	2	RNU6-1(dist=195)	upstream
chr15	80689971	GCTTTCTCAGCGGTTTGTGGATCTCAGAGCTCTCCCCGGCTGGGTTCCAG	5	0	5	1	4	ARNT2(dist=92038),ABHD17C(dist=5339)	intergenic
chr17	1133086	GAGAAACCCCATCTCTACTAAAATACAAAATTAGCCAGGCGTGGTAGCAC	5	1	4	0	5	ABR	intronic
chr17	55478160	CTGCACCATTGCATTCCAGCCTGGGAGACAAAGTGAGACTTTGTCCCTCC	5	2	3	5	0	SMIM36	intronic
chr17	74304699	CACCAGTGGTAGGGGGACGAGTTACATCACCGACTGCCAGGTAACTTCCT	5	1	4	0	1	DNAI2	intronic
chr18	54991392	GAACTTCCCCTGACATTTCTTCCGGATAAACTTGTCCTTTGGTCCTCAAT	5	0	5	1	4	LOC107985125(dist=3081),LINC03035(dist=87658)	intergenic
chr4	177162864	AAAGCAACCTACAGCTTCAATGCTATTCCTGTCAAACTACCACGAGATTC	5	1	4	0	5	LINC02509(dist=282262),LOC105377557(dist=50192)	intergenic
chr6	47896472	GAAGGGTTATTTTGATTTGCTAGTGGAGTTGCCTGCCGCTTCAATGCTGA	5	1	4	0	5	PTCHD4	intronic
chr7	144018057	GGAAGCCACAGCGTGGAAAGACCAAGGGAAAGAGTGTATTTCTGAAAATG	5	5	0	2	2	OR6B1(dist=9264),OR2A5(dist=30891)	intergenic
chr8	65609043	AAAGTTAACATGATAGTACAGTACTAGAATTAACTTGCTAATATTTCATT	5	4	1	4	0	ARMC1	intronic
chrX	40233632	AGCACTTTGGTAGGCCGATGCGGGCGGATCACGAGGTCAAGAGATCGAGA	5	4	1	0	5	BCOR(dist=56303),LINC03099(dist=29285)	intergenic
chrX	4383698	AATTCATGACAGTAAGAGAATTATGACTGTGAAAGAGATCTGACCTAACT	5	0	5	1	4	FAM239C(dist=445826),LOC101928201(dist=243502)	intergenic
chr12	13647143	TTGAGACCCTGAGTAGAAGATCCAGTTAAAGACATGCCTGGAGTCTTGAC	4	4	0	3	1	GRIN2B	intronic
chr15	67840294	AAGGAATCATGGGAAATAGGCCCTCTTCCTGCCCGACCTTGGCGCGCGCT	4	0	4	3	1	RNU6-1(dist=247)	upstream
chr16	49357309	ACTCCAGCAGAGAAGTCACCGCCTCATCACCGACTGCCACCATGCTGTGA	4	1	3	0	1	LOC124903689(dist=6752),LOC105371244(dist=15014)	intergenic
chr18	21253918	TGGCACAATCATAGCTCACTGCAGCCTCGAACTCCTGGGCTCAAAGGATC	4	1	3	0	4	GREB1L	intronic
chr18	26714886	TGCCTGTGGCTGACGCTGACTGACGGGAAAGTATTTGCTGAACCAAATGA	4	3	1	2	1	PCAT18(dist=11248),LOC124904272(dist=12354)	intergenic
chr1	112269121	CCAATCTTTCTGCTATGGTTTGAATGTATGTGTCCCTCCAAAGTCCATAT	4	1	3	3	1	LINC02884	ncRNA_intronic
chr1	147218335	CTGCAACCTCTGCCTCCTGGGTTCAAGCAATTTTCCTGCCTCAGCCTCCC	4	1	3	4	0	CHD1L,FMO5	intronic
chr21	34894891	TGACCTACATAGAAACACACACACACACACACACACACACACACACACAC	4	4	0	2	2	RUNX1	intronic
chr21	43958894	GGTGTGTGGTGTGTATGGTGTGTGTGTGGGTGGTGGGGTGGTGTGTGTGT	4	3	1	1	3	AGPAT3	intronic
chr21	8219849	AGAGGGAGTCACTGCTGCCGTCAGCCAGTAATGCTTCCTCCTTTTTTGCT	4	4	0	2	2	RNA28SN2,RNA45SN2(dist=545)	downstream
chr2	103530437	GACACAATCACAATGTGAAAATTTAAGAGTGTTTACTATTATAGACCTAG	4	4	0	3	1	CRLF3P1(dist=34070),CAPZBP1(dist=93117)	intergenic
chr2	190301994	ACAAATTTTGGAGGGACACATACATTCAAACCATAGCATGAGCTATCTTT	4	2	2	4	0	HIBCH	intronic
chr4	133379854	ATGGCAGAGAAAGAAGAGGAGAGACGTCGAGATCCCCAGTGTAGTTTGAC	4	4	0	1	3	LOC124900863(dist=116739),NONE(dist=NONE)	intergenic
chr4	49108242	ATTTCATTCCATTCCATTCCACTCCATTCCATTCCATTCCATTCCATTCC	4	4	0	3	1	CWH43(dist=46163),LOC101927209(dist=53028)	intergenic
chr5	49601501	TGGAAACCAATGGAATGGAATGGATGGAATGGAATGGAATGGAATGGAAT	4	4	0	1	3	NONE(dist=NONE),EMB(dist=794691)	intergenic
chr6	29270463	TTTCACTTGCTGTTCCCTCAAGTGGTAGGGAAAGAGTGTGCTCTTCCTTT	4	4	0	2	2	LINC03003	ncRNA_intronic
chr6	73521229	TCTGCCCACTGACGGGCACCGGAGCCTCACGCATGCTCTTCTCCACCTCA	4	0	4	1	3	EEF1A1(dist=195)	upstream
chr7	23629150	TGACAGTGACTGCTATGGTTTGAATGTATGTGTCCCTCCAAAATTCATAT	4	1	3	3	1	CCDC126	intronic
chrX	125505768	ACTGTGATCTCTCCCCTGACTTTTGGTTCTTATGAATATGCTTTTTGGTG	4	0	4	2	2	LOC124905212(dist=112866),LOC101928495(dist=603994)	intergenic
chr10	104036146	GTGTGTGTATATGTGTGTGTATGGGTGTATGGGAGTGTGAGTATGGGTGT	3	3	0	2	1	COL17A1	intronic
chr13	78881285	CAACACCTCTCTATCTAATTCCACATATCAAATTTCCTCTATTGAATTAC	3	0	3	1	2	LINC00331(dist=41235),LOC105370273(dist=81952)	intergenic
chr16	82354846	CGTGATAAGTTAACCTTACATATTAGAGTGTACTGCTTAATAGAGTATCT	3	3	0	2	1	MPHOSPH6(dist=184622),LOC124903788(dist=99474)	intergenic
chr17	19006831	TTTCCCACTTAGCATAATTCTCCAGCAAGTCATCCAGGTTGTTTCATGGA	3	1	2	2	1	SLC5A10	intronic
chr1	31032012	ATATAAGAACCACACTCTTTCCCTATCCCTGTATACCACCCTCCTGCCCT	3	0	3	2	1	PUM1	intronic
chr1	65409234	TAGCAATTTTGGGGGGACACATACATTCAGACCATATCACCTATAAAAGG	3	2	1	1	2	DNAJC6	intronic
chr2	230403170	TCTCACCTCTTCTCCTGAGGTCTGCTCCAGACAACATTTATTACTCACAA	3	2	1	0	3	SP140L(XM_047446416.1:c.*274del0,XM_047446415.1:c.*274del0,XM_047446414.1:c.*274del0,XM_047446413.1:c.*274del0,XM_047446412.1:c.*274del0,XM_006712856.2:c.*274del0,NM_138402.6:c.*274del0,NM_001352894.2:c.*274del0,NM_001352893.2:c.*274del0,NM_001352892.2:c.*274del0,NM_001308163.3:c.*274del0,NM_001308162.3:c.*274del0)	UTR3
chr3	105734146	AATATAATTCATATTGTTCCTGGAATTTGGGGAGGAGGGAGAAAGTAATG	3	2	1	3	0	CBLB	intronic
chr3	126515268	GGCATTGGCGCCCAGCAGGGAGGTGATCAAAGGGAGGAAACATTAACAAC	3	0	3	2	1	UROC1	intronic
chr3	64273722	CAGCAGGTCTATGCCCAATCTATCAACACTTACAACCACCACCCAGTCCA	3	3	0	2	1	PRICKLE2(dist=5549),PRICKLE2-DT(dist=171535)	intergenic
chr4	1699064	AAGTGCTGGAATTACAAGCATGAGCCATTGCACCTGGCCCAGAAATGTAA	3	1	2	0	3	SLBP	intronic
chr5	167741050	CTCTTTGTTGTACACTCTTTCCCTATAGCTGCGTCTTGTCCTTCTCCTCA	3	0	3	1	2	TENM2	intronic
chr5	72825306	ATGGCTCCTGTTACGATCTGAATGTATGTGTCCTCCCAAACTGTTGAAAT	3	2	1	1	2	TNPO1	intronic
chr5	79282407	ATTTGTCAAAATCAATCACAATTTACATTCAAAATGTTGCCTTTTGTAGG	3	0	3	1	2	JMY	intronic
chr6	66430924	TAGCTATGATAATCCACACTCTTTCATGCATTTATTGAATTATGTATATT	3	0	3	1	2	LOC105377841(dist=254586),LOC107986540(dist=421336)	intergenic
chr7	62442154	CATTCAATTATGAATCCATTTGGGTCCATTCAATGATTCCATTCGAGTCC	3	2	1	0	3	LOC101060796(dist=1448934),LOC100419991(dist=615259)	intergenic
chr9	110004942	TTAGCCATTCATCTAATATTTTTTCAAGGTTTTTAACTTCTTTGCCATGG	3	3	0	1	2	PALM2AKAP2	intronic
chr9	34729027	AATCCCCCATATTCAGAGAGCTTCCGAGATCCAGCAAGATAGACTTCATA	3	3	0	2	1	PHF24,SPATA31F1	intronic
chr10	61175158	AACAGATTTTGGAGGGACACATACATTCAAACTATAGCACTTGATCACAA	2	2	0	1	1	LOC105378323(dist=71300),LOC124900292(dist=51038)	intergenic
chr11	131777636	AAATTTTACCCTCATTTTTTCAAAAATGACTTCCAAAAGTATTGTTAGTA	2	2	0	1	1	NTM	intronic
chr11	61673013	TATGAACTTTGGAGGGACACATACATTCAAACCATAGCAAAGCTTTATTC	2	2	0	1	1	RPLP0P2(dist=33562),DAGLA(dist=7378)	intergenic
chr12	58097734	TATGAATTTTGGAGGGACACATACATCCAAACCATAATACCTATTTATTA	2	1	1	1	1	LOC105369784	ncRNA_intronic
chr13	68531305	GATGTTATGGTTTGAATGTATGTGTCCCTCCAAATTTTGTATGTCGGAAC	2	2	0	1	1	HNRNPA1P18(dist=227936),LINC00550(dist=329979)	intergenic
chr14	45014624	ACGCTCAGAATAAAGACTATTGGATGATAAACACAAAAATAACAATTATT	2	0	2	1	1	TOGARAM1	intronic
chr15	46453245	TCTTTCTACACCTCTCTATCTTCATAAACTCTGCAGACTCTCCCTCCTCC	2	0	2	1	1	LOC124900371(dist=101500),LOC105370803(dist=154505)	intergenic
chr1	11018817	TATGAAACACAAGTGAAAGTAATGTCACAGCGACATATGATAGATGGACG	2	1	1	1	1	TARDBP	exonic
chr1	233222363	AGCCATTGCTGGGCAGTCGGTAAAGCAGTGACGTTGAAAAGACATATTGT	2	1	1	0	1	PCNX2	intronic
chr1	54197586	TGGCTGGCTTGCTGATGAGTCAGATGTGAGTTTGTTTTCCTCTTGCTACC	2	1	1	0	1	CYB5RL	intronic
chr21	37493109	TGCCATTGATATGTGGTCCCTCGGGTGTATTTTGGTTGAAATGCACACTG	2	1	1	1	1	DYRK1A	exonic
chr22	23970859	GGAAAGGTTATGAAAAGTGGTGCTACTGCCAGGAAGGGGTGATGGGGCAG	2	1	1	0	2	DDTL	intronic
chr2	196772455	CCAGCTACTTGGGAGGCTGAGGCAGGAGAATCGCTTGAACCTGGGAGGCG	2	1	1	1	1	GTF3C3	intronic
chr2	32095689	GGAGGTCGAGACTGCAGTGAGCCATGAGTACACCACTGCACTCTAGTCTG	2	0	2	1	1	SPAST	intronic
chr2	74377490	TCTGTAGAAAGCAAACAGAAACAAAGTGTGTACTTGTATAGAGAGGTAGG	2	2	0	1	1	DCTN1	intronic
chr3	107140372	ACTTGAGAGATGCTATGGTTTGAATGTATGTGTTCCACTAAAATTTATTA	2	1	1	2	0	LINC00882	ncRNA_intronic
chr3	113224852	TCACGCCTGTAATCCCAGCACTTTGGGAGGCTGAGACCAGGAGATCGAGA	2	1	1	0	2	BOC	intronic
chr5	145996086	CACCCCTGGGGTCTCCTTACTTATCTGGGGACCAGCAGAAAAGGACACCT	2	1	1	0	1	LOC107986458	ncRNA_intronic
chr9	68445264	TCAGGGCCCCATCCCCAGAGATTCTGATCCATTCTTTCTGAACAGAACCC	2	1	1	1	1	PGM5	intronic
chrX	141941670	CACAATTTGAATATAAATGAATTCAAATTCACAAGCATCACACAACATTA	2	2	0	1	1	MAGEC1(dist=32296),LOC392555(dist=231000)	intergenic
chrX	94504178	GTGAAATTTGGAGAGACACATACATTGAAACCATACTAACAACTATCTCT	2	0	2	1	1	LOC124900491(dist=356942),LOC107985704(dist=19217)	intergenic

## Sheet: NC,FL,FokT,shT-RNA-Seq
Gene ID	Gene Symbol	Type	log2 (NC / FL)	FDR (NC / FL)	log2 (NC / fokT)	FDR (NC / fokT)	log2 (NC / shT)	FDR (NC / shT)	FL TPM	FL FPKM	NC FPKM	fokT FPKM	shT FPKM	FL Read Count	NC Read Count	fokT Read Count	shT Read Count	Normalized read count FL	Normalized read count NC	Normalized read count fokT	Normalized read count shT	KEGG Pathway Desc	KEGG Disease Desc	KEGG Module Desc	KEGG Reaction Desc	GO_C Desc	GO_F Desc	GO_P Desc
10000	'AKT3'	mRNA	0.885139147219169	2.21892503946822E-9	1.01140234885929	7.341484988719679E-11	0.441474657337281	0.0155705524545728	2.02	1.37	2.29	2.01	1.84	154.06	284.54	141.15	209.53	139.476354724998	237.987564919646	175.282996070667	227.432721632605	01521///EGFR tyrosine kinase inhibitor resistance+++01522///Endocrine resistance+++01524///Platinum drug resistance+++04010///MAPK signaling pathway+++04012///ErbB signaling pathway+++04014///Ras signaling pathway+++04015///Rap1 signaling pathway+++04022///cGMP-PKG signaling pathway+++04024///cAMP signaling pathway+++04062///Chemokine signaling pathway+++04066///HIF-1 signaling pathway+++04068///…	H00027///Ovarian cancer+++H00420///Familial partial lipodystrophy+++H01222///Cowden syndrome+++H01556///Meningioma+++H01649///Schizophrenia+++H01885///Megalencephaly-polymicrogyria-polydactyly-hydrocephalus syndrome+++H01909///Hypoinsulinemic hypoglycemia with hemihypertrophy+++H02119///Proteus syndrome			GO:0005634///nucleus+++GO:0005737///cytoplasm+++GO:0016020///membrane	GO:0000166///nucleotide binding+++GO:0004672///protein kinase activity+++GO:0004674///protein serine/threonine kinase activity+++GO:0005515///protein binding+++GO:0005524///ATP binding+++GO:0016301///kinase activity+++GO:0016740///transferase activity	GO:0000002///mitochondrial genome maintenance+++GO:0001938///positive regulation of endothelial cell proliferation+++GO:0006468///protein phosphorylation+++GO:0007165///signal transduction+++GO:0016310///phosphorylation+++GO:0018105///peptidyl-serine phosphorylation+++GO:0032008///positive regulation of TOR signaling+++GO:0035556///intracellular signal transduction+++GO:0043536///positive regulat…
10003	'NAALAD2'	mRNA	-0.0448542	0.904671014544588	-0.873088	6.26990732666274E-7	-1	1.32290525519504E-9	1.84	1.25	1.21	2.3	2.6	98	95	174	190	88.1850500841926	79.3291883065486	214.783389551381	205.772					GO:0005886///plasma membrane+++GO:0016021///integral component of membrane	GO:0004180///carboxypeptidase activity+++GO:0004181///metallocarboxypeptidase activity+++GO:0005515///protein binding+++GO:0008235///metalloexopeptidase activity+++GO:0008236///serine-type peptidase activity+++GO:0008239///dipeptidyl-peptidase activity+++GO:0016805///dipeptidase activity+++GO:0046872///metal ion binding	GO:0006508///proteolysis+++GO:0009066///aspartate family amino acid metabolic process
10004	'NAALADL1'	mRNA	-0.459432	0.622984470046083	-2.04439	7.92761974036851E-5	-1	0.112080774802609	0.26	0.18	0.13	0.63	0.37	11	8	33	16	9.8983219482257	6.68035269949883	40.7347807769861	17.3282073624842					GO:0005886///plasma membrane+++GO:0016020///membrane+++GO:0016021///integral component of membrane+++GO:0016324///apical plasma membrane	GO:0004177///aminopeptidase activity+++GO:0004180///carboxypeptidase activity+++GO:0005509///calcium ion binding+++GO:0008233///peptidase activity+++GO:0008235///metalloexopeptidase activity+++GO:0008237///metallopeptidase activity+++GO:0008270///zinc ion binding+++GO:0016787///hydrolase activity+++GO:0042803///protein homodimerization activity+++GO:0046872///metal ion binding	GO:0006508///proteolysis+++GO:0043171///peptide catabolic process
100049587	'SIGLEC14'	mRNA	1.61404516899808	1.2414964009901E-8	6.66845955691538	4.727295722409639E-28	13.3123157466901	8.99153005374122E-29	0.95	0.64	1.3	0.01	0	33.23	101.72	1	0	30.5948132945158	85.1745	1.23438729627231	0					GO:0005886///plasma membrane+++GO:0016021///integral component of membrane+++GO:0070821///tertiary granule membrane+++GO:0101003///ficolin-1-rich granule membrane	GO:0030246///carbohydrate binding+++GO:0033691///sialic acid binding	GO:0007155///cell adhesion+++GO:0043312///neutrophil degranulation+++GO:0045087///innate immune response
1001	'CDH3'	mRNA	0.383647080131297	0.0291864	1.94962647748488	5.00177306328624E-20	1.84069210593172	2.2508165504190302E-17	2.56	1.74	2.23	0.63	0.66	151	197	51	55	135.876964925644	164.503685225159	62.9537521098876	59.5657128085394	04514///Cell adhesion molecules	H00639///Ectodermal dysplasia, ectrodactyly, and macular dystrophy+++H00785///Congenital hypotrichosis with juvenile macular dystrophy			GO:0005737///cytoplasm+++GO:0005886///plasma membrane+++GO:0005912///adherens junction+++GO:0016021///integral component of membrane+++GO:0016342///catenin complex+++GO:0030054///cell junction	GO:0003674///molecular_function+++GO:0005509///calcium ion binding+++GO:0045296///cadherin binding	GO:0001895///retina homeostasis+++GO:0007155///cell adhesion+++GO:0007156///homophilic cell adhesion via plasma membrane adhesion molecules+++GO:0007601///visual perception+++GO:0009410///response to xenobiotic stimulus+++GO:0010628///positive regulation of gene expression+++GO:0010838///positive regulation of keratinocyte proliferation+++GO:0022405///hair cycle process+++GO:0031424///keratinizat…
100101267	'POM121C'	mRNA	0.385587022211548	8.99470139896373E-25	1.17698531035543	3.4771341883040896E-153	0.914430404985065	1.26605996E-87	27.38	18.54	24.35	11.13	13.84	2647.53	3458.71	1529.7	1835.03	2382.79604717288	2888.4174984458	1888.61256329663	1988.41179484506	03013///Nucleocytoplasmic transport+++05014///Amyotrophic lateral sclerosis				GO:0005635///nuclear envelope+++GO:0005643///nuclear pore+++GO:0005789///endoplasmic reticulum membrane+++GO:0016021///integral component of membrane+++GO:0031965///nuclear membrane+++GO:0043657///host cell	GO:0005515///protein binding+++GO:0008139///nuclear localization sequence binding+++GO:0017056///structural constituent of nuclear pore	GO:0006110///regulation of glycolytic process+++GO:0006355///regulation of transcription, DNA-templated+++GO:0006405///RNA export from nucleus+++GO:0006406///mRNA export from nucleus+++GO:0006409///tRNA export from nucleus+++GO:0006606///protein import into nucleus+++GO:0016032///viral process+++GO:0016925///protein sumoylation+++GO:0019058///viral life cycle+++GO:0019083///viral transcription+++…
100101467	'ZSCAN30'	mRNA	0.172965627345756	0.0015915845710627	1.88258883003189	2.10732149130435E-152	0.691171844984607	5.66030819719323E-25	22.09	14.96	18.03	5.03	11.91	1475.11	1663	451	1029.98	1328.17483596192	1388.67831740832	556.70867061881	1115.50334895992					GO:0005634///nucleus	GO:0000978///RNA polymerase II proximal promoter sequence-specific DNA binding+++GO:0000981///DNA-binding transcription factor activity, RNA polymerase II-specific+++GO:0005515///protein binding+++GO:0046872///metal ion binding	GO:0006357///regulation of transcription by RNA polymerase II
100101490	'MCTS2'	mRNA	0.20945336562895	0.182553648803436	2.18391827352181	5.4295416798982194E-30	0.778403548361475	7.67781536937447E-6	32.02	21.68	25.43	5.69	15.9	224	259	57	151	201.565828763869	216.276418646274	70.3600758875215	163.534956983444
10011	'SRA1'	mRNA	0.155843114452868	0.029364803898741	1.30136677240505	1.9373042117545397E-55	0.99311361441476	1.02501928571429E-31	52.99	35.88	40.32	16.78	21.64	938	1045	424	525	844.057	872.621071372034	523.380213619458	568.581804081512					GO:0005634///nucleus+++GO:0005654///nucleoplasm+++GO:0005667///transcription factor complex+++GO:0005737///cytoplasm+++GO:0005829///cytosol+++GO:0005886///plasma membrane+++GO:0015630///microtubule cytoskeleton+++GO:0031209///SCAR complex+++GO:0031252///cell leading edge+++GO:0045171///intercellular bridge+++GO:1990904///ribonucleoprotein complex	GO:0002153///steroid receptor RNA activator RNA binding+++GO:0003677///DNA binding+++GO:0003713///transcription coactivator activity+++GO:0005515///protein binding+++GO:0030374///nuclear receptor transcription coactivator activity	GO:0006357///regulation of transcription by RNA polymerase II+++GO:0006915///apoptotic process+++GO:0007346///regulation of mitotic cell cycle+++GO:0030154///cell differentiation+++GO:0042981///regulation of apoptotic process+++GO:0045662///negative regulation of myoblast differentiation+++GO:0045893///positive regulation of transcription, DNA-templated+++GO:0071391///cellular response to estroge…
100113407	'TMEM170B'	mRNA	0.672771121289329	4.04504766218586E-13	1.80183369434344	6.39829780830389E-57	-0.0670136	0.0559791400311384	2.74	1.86	2.97	0.88	3.34	409	652	187	683	368.037606984028	544.448745009154	230.830424402921	739.697851786043					GO:0005886///plasma membrane+++GO:0016020///membrane+++GO:0016021///integral component of membrane	GO:0005515///protein binding	GO:0016055///Wnt signaling pathway+++GO:0090090///negative regulation of canonical Wnt signaling pathway
100125288	'ZGLP1'	mRNA	-1.18442	3.94115106623586E-9	1.51189903853143	3.06292818872215E-6	1.8073549220576	2.91103242634315E-7	8.19	5.55	2.46	0.82	0.71	175	77	27	22	157.473303721772	64.2983947326762	33.3284569993523	23.8262851234157					GO:0005634///nucleus	GO:0008270///zinc ion binding+++GO:0043565///sequence-specific DNA binding	GO:0000122///negative regulation of transcription by RNA polymerase II+++GO:0006357///regulation of transcription by RNA polymerase II+++GO:0007275///multicellular organism development+++GO:0007283///spermatogenesis+++GO:0045944///positive regulation of transcription by RNA polymerase II+++GO:0048599///oocyte development
100128071	'FAM229A'	mRNA	-0.893085	0.0032756924137931	-0.465664	0.105194546673945	-1.67377	1.93577463716019E-13	7.01	4.75	2.58	3.65	8.84	78	42	58	134	70.1881010874186	35.0718516723688	71.5944631837938	145.123736660805
100129250	'SMIM27'	mRNA	-0.545434	0.14914950501955	-1.18286	1.33691744947276E-5	-1.03847	1.133921569357E-4	34.85	23.6	15.66	40.35	40.28	54	37	84	76	48.5917622912898	30.8966312351821	103.688532886874	82.3089849717998					GO:0016021///integral component of membrane
100129654	'TCF24'	mRNA	-1.04891	0.0032080968334192	3.27301849440642	4.35708562450548E-6	2.53605290024021	1.171531108692E-4	1.61	1.09	0.53	0.06	0.1	60	29	3	5	53.990846990322	24.2162785356832	3.70316188881692	5.41506480077631					GO:0005634///nucleus	GO:0000977///RNA polymerase II regulatory region sequence-specific DNA binding+++GO:0000981///DNA-binding transcription factor activity, RNA polymerase II-specific+++GO:0005515///protein binding+++GO:0046983///protein dimerization activity	GO:0006357///regulation of transcription by RNA polymerase II+++GO:0032502///developmental process
100130519	'TMEM221'	mRNA	1.33628338786443	9.29798125876257E-7	2.9577717646107	3.71848522009908E-17	1.9577717646107	3.33731414634146E-10	1.47	0.99	2.46	0.39	0.68	40	101	13	26	35.993897993548	84.3394528311727	16.047	28.1583369640368					GO:0016021///integral component of membrane
100130733	'LRRC70'	mRNA	-0.0907655	0.794738403182359	-1.08194	1.02821380874036E-8	-0.0369942	0.619089477530611	2.53	1.72	1.62	3.54	1.78	82	77	163	79	73.7874908867734	64.2983947326762	201.205129292386	85.5580238522656					GO:0005887///integral component of plasma membrane+++GO:0016020///membrane+++GO:0016021///integral component of membrane		GO:0060760///positive regulation of response to cytokine stimulus
100130771	'EFCAB10'	mRNA	0.729135772914864	5.85606741513094E-11	1.68209488215467	2.49948585722855E-37	2.43296559738674	1.28545200586756E-57	25.92	17.55	26.95	8.87	4.76	281.2	466.13	145.26	86.32	253.756980854513	389.965588833244	180.220545255757	94.2221275335077						GO:0005509///calcium ion binding
100131017	'ZNF316'	mRNA	0.133598513063629	0.0287084914957207	1.14948988583352	1.96354319119025E-60	0.847791115948954	2.05243078055308E-31	10.58	7.16	7.85	3.65	4.71	1278	1402	632	779	1150.00504089386	1170.73181058717	780.132771244098	843.667095960948	05168///Herpes simplex virus 1 infection	H00513///Transient neonatal diabetes mellitus+++H01852///Postaxial polydactyly			GO:0005634///nucleus	GO:0000981///DNA-binding transcription factor activity, RNA polymerase II-specific+++GO:0043565///sequence-specific DNA binding+++GO:0046872///metal ion binding	GO:0006355///regulation of transcription, DNA-templated+++GO:0006357///regulation of transcription by RNA polymerase II
100131244	'ANKRD63'	mRNA	0.347923303420307	0.350733887660327	3.48542682717024	1.85258831780822E-11	1	0.0107643575390304	0.58	0.39	0.5	0.05	0.27	44	56	5	28	39.5932877929028	46.7624688964918	6.17193648136153	30.3243628843473
100131390	'SP9'	mRNA	-0.272175	0.0767519424357754	1.52509104474376	5.52567629169599E-17	1.31278744103089	1.63740027694289E-12	7.28	4.93	4.11	1.47	1.77	285	236	82	95	256.456523204029	197.070404635215	101.219758294329	102.88623121475					GO:0000785///chromatin+++GO:0005634///nucleus	GO:0000978///RNA polymerase II proximal promoter sequence-specific DNA binding+++GO:0000981///DNA-binding transcription factor activity, RNA polymerase II-specific+++GO:0003677///DNA binding+++GO:0046872///metal ion binding+++GO:1990837///sequence-specific double-stranded DNA binding	GO:0006357///regulation of transcription by RNA polymerase II+++GO:0030326///embryonic limb morphogenesis
100131801	'PET100'	mRNA	-0.349779	0.010926	-1.0034	6.31930115085855E-22	-0.79117	7.20743668359942E-15	50.93	34.49	27.48	55.95	51.02	321	251.89	504.97	435.89	288.851031398223	210.431110034213	623.365584617515	472.193650627694		H01368///Cytochrome c oxidase (COX) deficiency			GO:0031305///integral component of mitochondrial inner membrane	GO:0051082///unfolded protein binding	GO:0033617///mitochondrial respiratory chain complex IV assembly
100131980	'ZNF705G'	mRNA	0.0432177241616768	0.723859120376421	1.33974534608897	2.22723516197783E-23	0.547959273232309	1.279840680107E-4	6.66	4.51	4.68	1.94	3.56	392.97	404.92	159.98	276.96	353.640047786609	338.192855412128	197.501967403569	299.994589963007					GO:0005634///nucleus	GO:0000977///RNA polymerase II regulatory region sequence-specific DNA binding+++GO:0000981///DNA-binding transcription factor activity, RNA polymerase II-specific+++GO:0001227///DNA-binding transcription repressor activity, RNA polymerase II-specific+++GO:0046872///metal ion binding	GO:0000122///negative regulation of transcription by RNA polymerase II+++GO:0006357///regulation of transcription by RNA polymerase II
100132406	'NBPF10'	mRNA	-0.118654	0.0114631	1.07798035504154	7.83067066226259E-100	0.799962334870982	2.55937643274854E-51	13.04	8.83	8.17	4.01	5.02	2827.74	2604.48	1233.72	1495.92	2544.76858814384	2175.28984777431	1523.23392360003	1620.18738839227					GO:0005737///cytoplasm	GO:0003723///RNA binding
100144748	'KLLN'	mRNA	-0.402632	0.0290985953201302	3.60486205815886	4.45880213584531E-29	2.73039294024272	2.5549773631529602E-21	2.73	1.85	1.4	0.12	0.23	193	146	12	22	173.670557818869	121.916436765854	14.8126475552677	23.8262851234157		H01222///Cowden syndrome			GO:0005654///nucleoplasm+++GO:0005730///nucleolus	GO:0003677///DNA binding	GO:0006915///apoptotic process+++GO:0007049///cell cycle+++GO:0007050///cell cycle arrest
100170229	'SRRM5'	mRNA	-1.86593	8.798725955334991E-14	0.204128631427361	0.694258877148236	-0.60248	0.0293117347079697	3.8	2.57	0.71	0.64	1.16	139.24	38.2	33.16	58	125.978642977418	32.5667194100568	41.9691680732584	62.8147516890051					GO:0005634///nucleus	GO:0000981///DNA-binding transcription factor activity, RNA polymerase II-specific+++GO:0003677///DNA binding+++GO:0005515///protein binding+++GO:0043565///sequence-specific DNA binding+++GO:0046872///metal ion binding	GO:0006357///regulation of transcription by RNA polymerase II
100170841	'EPOP'	mRNA	-0.54154	1.76620876830892E-7	1.05145959935655	1.0118196438490401E-14	0.773724144176324	8.101939497307E-8	10.52	7.13	4.92	2.45	3.09	540	371	179	217	485.917622912898	309.801356439258	220.955326032743	235.013812353692					GO:0005694///chromosome+++GO:0035098///ESC/E(Z) complex+++GO:0070449///elongin complex	GO:0003682///chromatin binding	GO:0006357///regulation of transcription by RNA polymerase II+++GO:0035616///histone H2B conserved C-terminal lysine deubiquitination+++GO:0048663///neuron fate commitment+++GO:0048863///stem cell differentiation
10020	'GNE'	mRNA	-0.282895	5.66612064084507E-8	1.31798210994202	3.42149390627253E-88	0.40832116573581	3.28705027438514E-8	23.77	16.09	13.19	5.49	10.81	1998.93	1643	659	1238	1798.79505222756	1371.97743565957	813.46122824345	1340.77004467221	00520///Amino sugar and nucleotide sugar metabolism+++01250///Biosynthesis of nucleotide sugars	H00147///Sialuria+++H00594///Distal myopathy+++H00596///Nonaka distal myopathy (NM)		R00414///UDP-N-acetyl-D-glucosamine 2-epimerase UDP-N-acetyl-alpha-D-glucosamine + H2O <=> N-Acetyl-D-mannosamine + UDP+++R02705///ATP:N-acyl-D-mannosamine 6-phosphotransferase ATP + N-Acetyl-D-mannosamine <=> ADP + N-Acetyl-D-mannosamine 6-phosphate	GO:0005737///cytoplasm+++GO:0005829///cytosol	GO:0004553///hydrolase activity, hydrolyzing O-glycosyl compounds+++GO:0005515///protein binding+++GO:0005524///ATP binding+++GO:0008761///UDP-N-acetylglucosamine 2-epimerase activity+++GO:0009384///N-acylmannosamine kinase activity+++GO:0016301///kinase activity+++GO:0046872///metal ion binding	GO:0006045///N-acetylglucosamine biosynthetic process+++GO:0006047///UDP-N-acetylglucosamine metabolic process+++GO:0006054///N-acetylneuraminate metabolic process+++GO:0007155///cell adhesion+++GO:0016310///phosphorylation+++GO:0046835///carbohydrate phosphorylation
10021	'HCN4'	mRNA	0.367731784500487	0.412940939680957	11.9657842846621	4.65283018106875E-12	4.32192809488736	2.5241265680473404E-9	0.3	0.2	0.27	0	0.02	31	40	0	2	27.8952709449997	33.4017634974941	0	2.16602592031052	04024///cAMP signaling pathway+++04742///Taste transduction	H00728///Brugada syndrome+++H00729///Sick sinus syndrome			GO:0005886///plasma membrane+++GO:0031226///intrinsic component of plasma membrane+++GO:0048471///perinuclear region of cytoplasm+++GO:0098855///HCN channel complex	GO:0005222///intracellular cAMP-activated cation channel activity+++GO:0005248///voltage-gated sodium channel activity+++GO:0005249///voltage-gated potassium channel activity+++GO:0030552///cAMP binding+++GO:0042802///identical protein binding+++GO:0086041///voltage-gated potassium channel activity involved in SA node cell action potential depolarization	GO:0002027///regulation of heart rate+++GO:0003161///cardiac conduction system development+++GO:0003163///sinoatrial node development+++GO:0003254///regulation of membrane depolarization+++GO:0006812///cation transport+++GO:0006936///muscle contraction+++GO:0008015///blood circulation+++GO:0034765///regulation of ion transmembrane transport+++GO:0035725///sodium ion transmembrane transport+++GO:0…
10023	'FRAT1'	mRNA	0.0271361299375142	0.889152411619951	1.77632802643698	1.06519125044869E-14	0.839063781784942	1.663074813692E-4	3.88	2.63	2.69	0.81	1.61	158	161	47	90	142.175897074515	134.442098077414	58.0162029247984	97.4711664139735	04310///Wnt signaling pathway+++05010///Alzheimer disease+++05022///Pathways of neurodegeneration - multiple diseases+++05200///Pathways in cancer+++05224///Breast cancer+++05225///Hepatocellular carcinoma+++05226///Gastric cancer				GO:0005737///cytoplasm+++GO:0005829///cytosol+++GO:0043231///intracellular membrane-bounded organelle	GO:0005515///protein binding	GO:0060070///canonical Wnt signaling pathway+++GO:0090263///positive regulation of canonical Wnt signaling pathway+++GO:1904886///beta-catenin destruction complex disassembly
100271715	'ARHGEF33'	mRNA	0	1.00873095450594	2.10691520391651	4.48271143026425E-7	2.34792330342031	1.69590784169204E-7	0.72	0.49	0.51	0.13	0.09	56	56	13	11	50.3914571909672	46.7624688964918	16.047	11.9131425617079						GO:0005085///guanyl-nucleotide exchange factor activity	GO:0050790///regulation of catalytic activity
100271849	'MEF2B'	mRNA	1.38408150400923	1.180693500788E-4	2.17860675395458	1.09319557288219E-7	1.1924709298499	0.0012523697719907	1.16	0.79	2.07	0.47	0.97	22.67	59.17	13.07	25.89	20.6964913462901	50.1026452462412	17.2814221478123	28.1583369640368	04022///cGMP-PKG signaling pathway+++04371///Apelin signaling pathway	H01613///Follicular lymphoma+++H02434///Diffuse large B-cell lymphoma, not otherwise specified			GO:0000785///chromatin+++GO:0005634///nucleus+++GO:0005654///nucleoplasm+++GO:0005667///transcription factor complex+++GO:0005829///cytosol+++GO:0030054///cell junction	GO:0000977///RNA polymerase II regulatory region sequence-specific DNA binding+++GO:0000978///RNA polymerase II proximal promoter sequence-specific DNA binding+++GO:0000981///DNA-binding transcription factor activity, RNA polymerase II-specific+++GO:0001228///DNA-binding transcription activator activity, RNA polymerase II-specific+++GO:0003700///DNA-binding transcription factor activity+++GO:0005…	GO:0006357///regulation of transcription by RNA polymerase II+++GO:0007517///muscle organ development+++GO:0030154///cell differentiation+++GO:0045944///positive regulation of transcription by RNA polymerase II
100287045	'FAM90A26'	mRNA	-2.24758	7.814822800959229E-11	2.85921389226076	8.992584122764E-4	0.969112954616097	0.157840818739635	2.19	1.48	0.31	0.04	0.17	83.39	17.56	2.42	8.97	75.5871857864508	15.0307935738724	3.70316188881692	9.74711664139735
100287482	'SMKR1'	mRNA	-0.111031	0.794445027568922	1.47393118833241	2.7200430809E-4	1.05889368905357	0.0111739088952654	4.65	3.15	2.95	1.09	1.52	54	50	18	24	48.5917622912898	41.7522043718677	22.2189713329015	25.9923110437263
100287898	'TTC34'	mRNA	-0.285402	0.268548966522475	1.58496250072116	5.54409473697301E-8	1.77760757866355	1.29130268142048E-8	1.03	0.7	0.58	0.2	0.18	117	96	32	28	105.282151631128	80.1642323939859	39.5003934807138	30.3243628843473
100288520	'USP17L15'	mRNA	10.7838167593202	3.23035935604177E-5	10.7838167593202	1.95557798129825E-5	10.7838167593202	3.29161261097659E-5	0	0	0.51	0	0	0	17.63	0	0	0	15.0307935738724	0	0					GO:0005634///nucleus+++GO:0005783///endoplasmic reticulum+++GO:0005829///cytosol	GO:0004197///cysteine-type endopeptidase activity+++GO:0004843///thiol-dependent ubiquitin-specific protease activity+++GO:0008233///peptidase activity+++GO:0008234///cysteine-type peptidase activity+++GO:0016787///hydrolase activity	GO:0006508///proteolysis+++GO:0006511///ubiquitin-dependent protein catabolic process+++GO:0016579///protein deubiquitination+++GO:0042981///regulation of apoptotic process
100288687	'DUX4'	mRNA	1.55553141316941	0.0016392432609092	1.84039518382161	2.907206435124E-4	11.7502882675917	6.18590031675051E-10	0.5	0.34	0.96	0.33	0	11.72	34.45	9.62	0	10.7981693980644	29.2265430603074	12.3438729627231	0					GO:0005634///nucleus+++GO:0005654///nucleoplasm+++GO:0005730///nucleolus+++GO:0005794///Golgi apparatus+++GO:0005829///cytosol+++GO:0031965///nuclear membrane	GO:0000976///transcription regulatory region sequence-specific DNA binding+++GO:0000977///RNA polymerase II regulatory region sequence-specific DNA binding+++GO:0000978///RNA polymerase II proximal promoter sequence-specific DNA binding+++GO:0000981///DNA-binding transcription factor activity, RNA polymerase II-specific+++GO:0001228///DNA-binding transcription activator activity, RNA polymerase I…	GO:0006357///regulation of transcription by RNA polymerase II+++GO:0006915///apoptotic process+++GO:0007275///multicellular organism development+++GO:0008285///negative regulation of cell proliferation+++GO:0045944///positive regulation of transcription by RNA polymerase II+++GO:0070317///negative regulation of G0 to G1 transition
100288801	'FRG2C'	mRNA	1.67807190511264	0.0381271841031009	3	0.0015726785049923	4	5.231756425654E-4	0.17	0.11	0.36	0.05	0.02	5	16	2	1	4.4992372491935	13.3607053989977	2.46877459254461	1.08301296015526					GO:0005634///nucleus
100288842	'B3GALT9'	mRNA	0.354607616725521	0.0022750848265433	1.47908315534553	1.46231871248514E-27	0.789131163438697	7.0038034188034205E-9	5.23	3.54	4.55	1.69	2.82	323	413	148.15	239	290.651	344.873208111627	183.923707144574	258.840097477107				R05941///No_INFO UDP-D-galactose + GM2 <=> UDP + GM1+++R05948///No_INFO UDP-D-galactose + GD2 <=> UDP + GD1b+++R05953///No_INFO UDP-D-galactose + GT2 <=> UDP + GT1c+++R05956///No_INFO UDP-D-galactose + GA2 <=> UDP + GA1	GO:0000139///Golgi membrane+++GO:0005794///Golgi apparatus+++GO:0016020///membrane+++GO:0016021///integral component of membrane	GO:0008375///acetylglucosaminyltransferase activity+++GO:0008376///acetylgalactosaminyltransferase activity+++GO:0016740///transferase activity+++GO:0016757///transferase activity, transferring glycosyl groups+++GO:0016758///transferase activity, transferring hexosyl groups	GO:0006486///protein glycosylation
100289187	'TMEM225B'	mRNA	0.191426070653235	0.350088191310504	1.56798942211744	5.42802105519976E-13	1.09709868810508	4.6150038273717E-7	8.32	5.64	6.42	2.23	3.18	148	169	57	79	133.177422576128	141.122450776913	70.3600758875215	85.5580238522656					GO:0016021///integral component of membrane	GO:0005515///protein binding	GO:0010923///negative regulation of phosphatase activity
100289678	'ZNF783'	mRNA	0.137503523749935	0.222820334822729	1.28950661719498	5.27090945703214E-26	2.02404547396665	6.00425647802929E-47	5.61	3.8	4.19	1.64	1.01	440	484	198	119	395.932877929028	404.161338319679	244.408684661917	128.878542258476	05168///Herpes simplex virus 1 infection	H00513///Transient neonatal diabetes mellitus+++H01852///Postaxial polydactyly			GO:0005634///nucleus+++GO:0016021///integral component of membrane	GO:0000978///RNA polymerase II proximal promoter sequence-specific DNA binding+++GO:0003677///DNA binding+++GO:0003700///DNA-binding transcription factor activity+++GO:0005515///protein binding+++GO:0042802///identical protein binding	GO:0006355///regulation of transcription, DNA-templated+++GO:0006357///regulation of transcription by RNA polymerase II
100302652	'GPR75-ASB3'	mRNA	0.251839262070886	0.016878704012123	1.04412888003279	1.7555164375593999E-19	2.12500623764372	5.79082391666667E-53	15.22	10.31	12.36	6.18	3.04	428.21	509.88	247.26	116.89	386.034555980802	425.87248459305	306.128049475532	126.712516338166					GO:0005829///cytosol+++GO:0030315///T-tubule		GO:0016567///protein ubiquitination+++GO:0035556///intracellular signal transduction+++GO:0036371///protein localization to T-tubule+++GO:0043687///post-translational protein modification+++GO:0055117///regulation of cardiac muscle contraction
100310812	'SPDYE2B'	mRNA	-0.870854	0.0030473829858229	1.13360258841003	0.0064546598870982	2.01834514325663	1.62942329286798E-5	1.88	1.27	0.7	0.33	0.19	81.05	44.32	20.2	10.94	73.7874908867734	37.5769839346809	25.9221332217184	11.9131425617079	04114///Oocyte meiosis+++04914///Progesterone-mediated oocyte maturation	H01439///Williams-Beuren syndrome				GO:0019901///protein kinase binding
10039	'PARP3'	mRNA	0.204358498506186	0.109233316150816	2.09233188077207	3.4588610882917497E-40	1.37540403984241	1.7183525515776702E-20	8.79	5.95	7.02	1.63	2.84	322	371	87	143	289.750878848061	309.801356439258	107.391694775691	154.870853302202	03410///Base excision repair+++04210///Apoptosis+++04212///Longevity regulating pathway - worm				GO:0005634///nucleus+++GO:0005654///nucleoplasm+++GO:0005694///chromosome+++GO:0005730///nucleolus+++GO:0005737///cytoplasm+++GO:0005814///centriole+++GO:0005815///microtubule organizing center+++GO:0005856///cytoskeleton+++GO:0016604///nuclear body+++GO:0035861///site of double-strand break+++GO:0045171///intercellular bridge	GO:0003824///catalytic activity+++GO:0003950///NAD+ ADP-ribosyltransferase activity+++GO:0005515///protein binding+++GO:0016740///transferase activity+++GO:0016757///transferase activity, transferring glycosyl groups+++GO:1990404///protein ADP-ribosylase activity	GO:0000723///telomere maintenance+++GO:0006281///DNA repair+++GO:0006302///double-strand break repair+++GO:0006471///protein ADP-ribosylation+++GO:0006974///cellular response to DNA damage stimulus+++GO:0030592///DNA ADP-ribosylation+++GO:0045829///negative regulation of isotype switching+++GO:0051106///positive regulation of DNA ligation+++GO:0060236///regulation of mitotic spindle organization+…
100421372	'MSANTD7'	mRNA	-0.0342037	0.624091903292181	0.408248920975431	1.6314446351110402E-14	1.06099872623631	4.57386982497083E-76	32.03	21.69	21.35	16.24	11.26	2322.3	2267.89	1708.94	1087	2090.3456259753	1893.87999030792	2109.56788932937	1177.23508768877
10044	'SH2D3C'	mRNA	-0.342602	0.16008998786357	2.51245000093679	5.49731513622636E-14	1.10805974585745	1.470095844221E-4	2.97	2.01	1.64	0.31	0.79	123	97	17	45	110.68123633016	80.9992764814233	20.9845840366292	48.7355832069868					GO:0005737///cytoplasm+++GO:0005886///plasma membrane+++GO:0016020///membrane+++GO:0030424///axon+++GO:0032587///ruffle membrane+++GO:0042995///cell projection	GO:0001784///phosphotyrosine residue binding+++GO:0005085///guanyl-nucleotide exchange factor activity+++GO:0005515///protein binding	GO:0007254///JNK cascade+++GO:0007264///small GTPase mediated signal transduction+++GO:0033138///positive regulation of peptidyl-serine phosphorylation+++GO:0050790///regulation of catalytic activity
100499483	'CCDC180'	mRNA	0.559427408614019	1.2691935002124902E-9	1.19136552571582	3.7947863407407395E-30	0.0317088597273381	0.490811006725515	4.02	2.72	4.57	2.82	5.99	437	644	282	630	393.233335579512	537.768392309655	348.09721754879	682.298164897815				R05965///No_INFO UDP-N-acetyl-D-galactosamine + Globoside <=> UDP + Forssman antigen, IV3GalNAca-Gb4Cer+++R11322///No_INFO UDP-N-acetyl-D-galactosamine + iGb4-Cer <=> UDP + G02977	GO:0070062///extracellular exosome
100505385	'IQCJ-SCHIP1'	mRNA					-10.6046	4.05069678271309E-5	0	0	0	0	0.47	0	0	0	15.57	0	0	0	17.3282073624842					GO:0005737///cytoplasm+++GO:0005886///plasma membrane+++GO:0030054///cell junction+++GO:0043194///axon initial segment	GO:0005515///protein binding	GO:0035332///positive regulation of hippo signaling+++GO:0051494///negative regulation of cytoskeleton organization
100505573	'INAFM2'	mRNA	-0.31292	6.94403394873001E-5	1.20300106702385	6.03718028840125E-35	1.19851367603153	1.44873664692687E-31	19.77	13.39	10.8	4.81	5.06	918	739	321	322	826.059958951926	617.097580616204	396.23832210341	348.730173169994					GO:0016021///integral component of membrane	GO:0005246///calcium channel regulator activity
100505576	'LASP1NB'	mRNA	-2.36923	1.046946153144E-4	-1.66297	0.0112184933611506	-0.874469	0.250679578450495	0.61	0.41	0.08	0.26	0.16	31	6	19	11	27.8952709449997	5.01026452462412	23.4533586291738	11.9131425617079					GO:0016020///membrane+++GO:0016021///integral component of membrane
100505741	'SPATA1'	mRNA	-2.152	8.95754278208441E-10	1.16992500144231	0.0883416178826896	0.710493382805015	0.356198201380129	2.45	1.66	0.29	0.15	0.19	80	18	8	11	71.987795987096	15.0307935738724	9.87509837017845	11.9131425617079
100505767	'SPDYE18'	mRNA	0.0580842493120633	0.77246910439247	5.36619092289196	1.6429096160508102E-35	3.95929966231475	5.87761089929548E-29	2.74	1.85	1.94	0.05	0.13	131.93	137.35	3.33	8.83	118.779863378708	115.236084066355	4.93754918508922	9.74711664139735	04114///Oocyte meiosis+++04914///Progesterone-mediated oocyte maturation	H01439///Williams-Beuren syndrome
100507607	'NPIPB9'	mRNA	0.241099254806859	0.029496643514135	1.85350332295013	3.0564887090481E-42	1.15684005582451	5.38568404316547E-19	12.78	8.66	10.31	2.8	4.65	389.57	460.43	127.41	206.5	350.940505437093	384.95532430862	158.001573922855	224.183682752139				R01176///Butanoate:CoA ligase (AMP-forming) ATP + Butanoic acid + CoA <=> AMP + Diphosphate + Butanoyl-CoA+++R07770///No_INFO ATP + (R)-Lipoate <=> Diphosphate + Lipoyl-AMP	GO:0005654///nucleoplasm
100507747	'C13orf46'	mRNA	1.22239242133645	0.0621629982805208	4.39231742277876	1.55493278502627E-5	11.0361736125535	2.56737979328544E-6	0.02	0.01	0.03	0	0	9	21	1	0	8.0986270485483	17.5359258361844	1.23438729627231	0
100526693	'ARPC4-TTLL3'	mRNA	-1.74559	1.4980038825622798E-11	0.0167979092201945	0.983749958263094	-0.957633	4.628598452985E-4	1.99	1.35	0.4	0.41	0.84	127.46	38.01	37.57	73.82	115.180473579354	32.5667194100568	46.9067172583476	80.1429590514893					GO:0005737///cytoplasm+++GO:0005885///Arp2/3 protein complex+++GO:0015629///actin cytoskeleton+++GO:0042995///cell projection	GO:0070735///protein-glycine ligase activity	GO:0006464///cellular protein modification process+++GO:0018094///protein polyglycylation+++GO:0030041///actin filament polymerization+++GO:0030833///regulation of actin filament polymerization+++GO:0034314///Arp2/3 complex-mediated actin nucleation
100526737	'RBM14-RBM4'	mRNA	1.24117945961338	1.80754601017106E-10	1.50439952853743	2.51667299690498E-13	0.848923921876595	3.76310746686303E-5	7.1	4.81	11.01	4.14	6.28	77.71	183.7	64.75	101.99	70.1881010874186	153.648112088473	80.2351742576999	110.467321935837					GO:0005634///nucleus+++GO:0005654///nucleoplasm+++GO:0005667///transcription factor complex+++GO:0005730///nucleolus+++GO:0005737///cytoplasm+++GO:0016607///nuclear speck+++GO:1990904///ribonucleoprotein complex	GO:0003676///nucleic acid binding+++GO:0003723///RNA binding+++GO:0003729///mRNA binding+++GO:0030374///nuclear receptor transcription coactivator activity	GO:0000398///mRNA splicing, via spliceosome+++GO:0002218///activation of innate immune response+++GO:0009725///response to hormone+++GO:0016575///histone deacetylation+++GO:0045087///innate immune response+++GO:0045944///positive regulation of transcription by RNA polymerase II+++GO:0046600///negative regulation of centriole replication+++GO:0060395///SMAD protein signal transduction+++GO:0098534…
100526739	'CENPS-CORT'	mRNA	-0.414525	4.567394923453E-4	1.99502211938121	2.98629935274725E-33	1.45543018139987	9.90894492166716E-20	21.26	14.4	10.57	2.75	4.24	431.9	324.04	81.29	118.16	388.734098330318	271.38932841714	101.219758294329	128.878542258476	03460///Fanconi anemia pathway				GO:0000775///chromosome, centromeric region+++GO:0000776///kinetochore+++GO:0000777///condensed chromosome kinetochore+++GO:0005576///extracellular region+++GO:0005634///nucleus+++GO:0005654///nucleoplasm+++GO:0005694///chromosome+++GO:0005829///cytosol+++GO:0043240///Fanconi anaemia nuclear complex+++GO:0071821///FANCM-MHF complex	GO:0003677///DNA binding+++GO:0003682///chromatin binding+++GO:0003690///double-stranded DNA binding+++GO:0005179///hormone activity+++GO:0005515///protein binding+++GO:0046982///protein heterodimerization activity	GO:0000712///resolution of meiotic recombination intermediates+++GO:0006281///DNA repair+++GO:0006974///cellular response to DNA damage stimulus+++GO:0007049///cell cycle+++GO:0007052///mitotic spindle organization+++GO:0031297///replication fork processing+++GO:0031398///positive regulation of protein ubiquitination+++GO:0034080///CENP-A containing nucleosome assembly+++GO:0036297///interstrand …
100526740	'ATP5MF-PTCD1'	mRNA	1.10033472925724	0.0361333457255937	11.5961897561444	3.5832134534731303E-9	11.5961897561444	8.069290415724471E-9	0.16	0.11	0.23	0	0	14.44	30.96	0	0	13.4977117475805	25.8863667105579	0	0
100526760	'ABHD14A-ACY1'	mRNA	0.748951323697737	0.35263050216221	1.8421663078793	0.0217297654796163	10.5802585674998	1.172090439518E-4	0.34	0.23	0.39	0.11	0	9.11	15.31	4.27	0	8.99847	13.3607053989977	6.17193648136153	0	00220///Arginine biosynthesis+++01210///2-Oxocarboxylic acid metabolism+++01230///Biosynthesis of amino acids	H01146///Aminoacylase 1 deficiency	M00028///Ornithine biosynthesis, glutamate => ornithine	R00669///N2-Acetyl-L-ornithine amidohydrolase N-Acetylornithine + H2O <=> Acetate + L-Ornithine+++R10553///N-acetyl-L-cysteine-S-conjugate amidohydrolase (carboxylate-forming) S-Substituted N-acetyl-L-cysteine + H2O <=> S-Substituted L-cysteine + Acetate	GO:0005737///cytoplasm	GO:0004046///aminoacylase activity+++GO:0016787///hydrolase activity	GO:0006520///cellular amino acid metabolic process
100526772	'STIMATE-MUSTN1'	mRNA			-9.40514	0.0206831657395333	-10.3163	3.30454198849E-4	0	0	0	0.24	0.48	0	0	6.78	12.75	0	0	8.64071107390614	14.0791684820184					GO:0005634///nucleus+++GO:0016021///integral component of membrane		GO:0002062///chondrocyte differentiation+++GO:0035988///chondrocyte proliferation+++GO:0042246///tissue regeneration
100526783	'ARPIN-AP3S2'	mRNA	-0.373471	1.481150337627E-4	1.00117844445738	8.26458587823653E-17	2.18608820543161	3.91548855913979E-50	5.87	3.97	3.08	1.59	0.73	602.91	465.4	232.51	102.27	542.608012252736	389.130544745807	287.612240031447	111.550334895992					GO:0030027///lamellipodium+++GO:0030117///membrane coat+++GO:0042995///cell projection+++GO:0043231///intracellular membrane-bounded organelle	GO:0005515///protein binding	GO:0006886///intracellular protein transport+++GO:0016192///vesicle-mediated transport+++GO:0030336///negative regulation of cell migration+++GO:0033058///directional locomotion+++GO:0051126///negative regulation of actin nucleation+++GO:2000393///negative regulation of lamellipodium morphogenesis
100526832	'PHOSPHO2-KLHL23'	mRNA	-0.304486	0.262606212487032	-0.269444	0.161634864651515	-1.51254	6.9557071894219E-21	1.57	1.06	0.87	1.08	2.65	105.85	85.71	103.31	244.54	95.3838296829022	71.8137915196124	128.37627881232	265.338175238039
100527978	'TLCD4-RWDD3'	mRNA	1.91934743614623	4.31236795275591E-8	0.888888797931684	0.0038027076279673	1.30380526067026	1.10865192525E-4	0.94	0.64	2.43	1.35	1.05	19.45	73.57	39.73	29.8	17.996948996774	61.7932624703641	49.3754918508923	32.4903888046578				R02480///Cytochrome c apocytochrome-c-lyase Cytochrome c <=> Apocytochrome c + Heme	GO:0016021///integral component of membrane
100528062	'ARMCX5-GPRASP2'	mRNA	0.363212102206074	0.0285418078950944	1.22163290826764	1.5598277704207E-11	0.44674877079559	0.0318568291936714	1.88	1.27	1.79	0.7	1.27	172.24	221.55	95	162.55	155.673608822095	185.379787411092	117.266793145869	176.531112505308					GO:0005634///nucleus+++GO:0005654///nucleoplasm+++GO:0005737///cytoplasm+++GO:0005829///cytosol+++GO:0070062///extracellular exosome	GO:0001540///amyloid-beta binding+++GO:0001664///G protein-coupled receptor binding+++GO:0005515///protein binding+++GO:0042803///protein homodimerization activity	GO:0007611///learning or memory+++GO:0043524///negative regulation of neuron apoptotic process+++GO:0050769///positive regulation of neurogenesis+++GO:0051965///positive regulation of synapse assembly+++GO:0061003///positive regulation of dendritic spine morphogenesis+++GO:0061484///hematopoietic stem cell homeostasis
100529144	'CORO7-PAM16'	mRNA	2.34105954319935	3.20895753428571E-6	12.0535865436392	1.22955725409959E-12	2.72266966552456	5.42371904761905E-7	0.16	0.11	0.56	0	0.09	8.39	42.51	0	6.44	8.0986270485483	35.9068957598062	0	7.58109072108683					GO:0000139///Golgi membrane+++GO:0005794///Golgi apparatus+++GO:0005829///cytosol
100529215	'ZNF559-ZNF177'	mRNA	1.39084756006581	1.91869843051631E-5	1.08184061974295	6.941409669226E-4	1.04599024181791	0.0023514515512589	0.62	0.42	1.13	0.55	0.58	27.59	72.35	34.18	35.04	25.1957285954836	60.9582183829268	43.2035553695307	38.9884665655894	05168///Herpes simplex virus 1 infection	H00513///Transient neonatal diabetes mellitus+++H01852///Postaxial polydactyly			GO:0005634///nucleus+++GO:0072562///blood microparticle	GO:0000977///RNA polymerase II regulatory region sequence-specific DNA binding+++GO:0000981///DNA-binding transcription factor activity, RNA polymerase II-specific+++GO:0001227///DNA-binding transcription repressor activity, RNA polymerase II-specific+++GO:0005515///protein binding+++GO:0046872///metal ion binding+++GO:1990837///sequence-specific double-stranded DNA binding	GO:0000122///negative regulation of transcription by RNA polymerase II+++GO:0006355///regulation of transcription, DNA-templated+++GO:0006357///regulation of transcription by RNA polymerase II
100529239	'RPS10-NUDT3'	mRNA	0.513370258141381	4.69851969707769E-8	0.290891713470228	0.0083554892347763	1.54232932628951	1.04344650674916E-39	11.41	7.73	11.1	9.36	4.09	430.74	614.83	502.56	211.09	387.83425088048	513.552113773972	620.89681002497	229.598747552915	03010///Ribosome+++05171///Coronavirus disease - COVID-19	H00237///Diamond-Blackfan anemia			GO:0005829///cytosol+++GO:0005840///ribosome	GO:0016787///hydrolase activity
100529240	'ZNF816-ZNF321P'	mRNA	0.10077981501407	0.712785748015873	1.31377353834827	6.58883851669017E-7	0.446595905980295	0.149266716623528	2.5	1.69	1.83	0.76	1.44	102	109.38	44	80.26	91.7844398835474	91.8548496181088	54.3130410359815	87.7240497725762							GO:0006355///regulation of transcription, DNA-templated
100529251	'CKLF-CMTM1'	mRNA	0.947399490157349	0.0805625	2.45454861037211	3.74452692060775E-5	-0.811939	0.0061895270675891	2.09	1.42	3.15	0.7	5.97	16.06	30.97	5.65	54.37	15.2974066472579	25.8863667105579	7.40632377763384	59.5657128085394					GO:0016021///integral component of membrane
100529261	'CHURC1-FNTB'	mRNA	-0.123131	0.277846243571763	1.06315202930739	4.2386569197861E-22	-0.0374569	0.15654919833749	13.78	9.33	8.65	4.26	9.46	611.56	561.53	268.74	576.3	550.706639301284	469.294777139792	332.05018269725	624.898478009586				R09844///farnesyl-diphosphate:protein-cysteine farnesyltransferase trans,trans-Farnesyl diphosphate + Protein-cysteine <=> S-Farnesyl protein + Diphosphate	GO:0005829///cytosol+++GO:0005875///microtubule associated complex+++GO:0005965///protein farnesyltransferase complex	GO:0003824///catalytic activity+++GO:0004659///prenyltransferase activity+++GO:0004660///protein farnesyltransferase activity+++GO:0008270///zinc ion binding+++GO:0008318///protein prenyltransferase activity+++GO:0016740///transferase activity+++GO:0046872///metal ion binding	GO:0000165///MAPK cascade+++GO:0007275///multicellular organism development+++GO:0018342///protein prenylation+++GO:0018343///protein farnesylation+++GO:0022400///regulation of rhodopsin mediated signaling pathway+++GO:0045893///positive regulation of transcription, DNA-templated
100532726	'NDUFC2-KCTD14'	mRNA	-0.626228	0.0022568823584905	2.74149433529248	7.59551870508475E-16	0.957883968490185	7.965790221489E-4	5.19	3.51	2.31	0.36	1.25	152.67	98.91	14.79	50.92	137.676659825321	82.669364656298	18.5158094440846	55.2336609679183	00190///Oxidative phosphorylation+++04714///Thermogenesis+++04723///Retrograde endocannabinoid signaling+++04932///Non-alcoholic fatty liver disease+++05010///Alzheimer disease+++05012///Parkinson disease+++05014///Amyotrophic lateral sclerosis+++05016///Huntington disease+++05020///Prion disease+++05022///Pathways of neurodegeneration - multiple diseases+++05208///Chemical carcinogenesis - react…	H00473///Mitochondrial complex I deficiency	M00147///NADH dehydrogenase (ubiquinone) 1 beta subcomplex		GO:0005739///mitochondrion+++GO:0005743///mitochondrial inner membrane+++GO:0005747///mitochondrial respiratory chain complex I+++GO:0016020///membrane+++GO:0016021///integral component of membrane+++GO:0070469///respiratory chain	GO:0008137///NADH dehydrogenase (ubiquinone) activity	GO:0006120///mitochondrial electron transport, NADH to ubiquinone
100532736	'MICOS10-NBL1'	mRNA	1.03556821725416	5.53861852449568E-13	0.587006044242798	4.85957429450456E-5	0.718137709027651	5.79381909727182E-6	4.68	3.17	6.47	4.56	4.4	151.64	310.85	206.94	188.96	136.776812375482	259.698711193017	255.518170328367	204.689449469344	04350///TGF-beta signaling pathway				GO:0005576///extracellular region+++GO:0005615///extracellular space+++GO:0005739///mitochondrion+++GO:0005743///mitochondrial inner membrane+++GO:0016020///membrane+++GO:0016021///integral component of membrane+++GO:0061617///MICOS complex	GO:0005515///protein binding+++GO:0016015///morphogen activity+++GO:0036122///BMP binding+++GO:0042802///identical protein binding+++GO:0048018///receptor ligand activity	GO:0007165///signal transduction+++GO:0007399///nervous system development+++GO:0009887///animal organ morphogenesis+++GO:0030514///negative regulation of BMP signaling pathway+++GO:0035582///sequestering of BMP in extracellular matrix+++GO:0038098///sequestering of BMP from receptor via BMP binding+++GO:0045666///positive regulation of neuron differentiation+++GO:0048263///determination of dorsa…
100533106	'ZHX1-C8orf76'	mRNA	1.01081465831603	5.43609340762042E-5	-0.788994	1.51747217949014E-6	-0.268062	0.0688770428674352	3.06	2.08	4.22	7.49	5.44	54.49	109.8	189.72	132.22	49.4916097411285	91.8548496181088	234.533586291738	144.04072370065						GO:0005515///protein binding
100533467	'BIVM-ERCC5'	mRNA	-14.3724	2.2991060468750002E-62			-10.9454	2.42640630680982E-6	2.52	1.71	0	0	0.17	212.09	0	0	19.72	191.667506815643	0	0	21.6602592031052	03420///Nucleotide excision repair	H00403///Disorders of nucleotide excision repair+++H01428///Xeroderma pigmentosum			GO:0005634///nucleus	GO:0003677///DNA binding+++GO:0003697///single-stranded DNA binding+++GO:0003824///catalytic activity+++GO:0004518///nuclease activity+++GO:0004519///endonuclease activity+++GO:0016787///hydrolase activity+++GO:0016788///hydrolase activity, acting on ester bonds+++GO:0046872///metal ion binding	GO:0006281///DNA repair+++GO:0006289///nucleotide-excision repair+++GO:0006974///cellular response to DNA damage stimulus+++GO:0090305///nucleic acid phosphodiester bond hydrolysis
100533496	'TVP23C-CDRT4'	mRNA	1.40788356241474	5.93628988648091E-21	0.392038844918048	0.0075996021561204	0.899551852813493	8.114400608695651E-9	2.8	1.89	5.06	3.98	2.9	119.53	317.17	241.7	170.02	107.981693980644	265.544019805078	298.721725697898	185.19521618655					GO:0016020///membrane+++GO:0016021///integral component of membrane+++GO:0030173///integral component of Golgi membrane		GO:0009306///protein secretion+++GO:0016192///vesicle-mediated transport
100534012	'TNFAIP8L2-SCNM1'	mRNA	10.3630396302565	4.303921261538E-4	0.439712144837322	0.524581008388815	1.39725534559443	0.129515882799325	0	0	0.32	0.24	0.13	0	13.17	9.71	5	0	11.6906172241229	12.3438729627231	5.41506480077631					GO:0005634///nucleus+++GO:0005654///nucleoplasm+++GO:0016607///nuclear speck	GO:0005515///protein binding+++GO:0019899///enzyme binding+++GO:0046872///metal ion binding	GO:0000380///alternative mRNA splicing, via spliceosome+++GO:0006397///mRNA processing+++GO:0008380///RNA splicing
10056	'FARSB'	mRNA	0.028620677939768	0.3484929764435	1.09408679870647	5.448385130105261E-197	0.613583178660924	6.635127E-57	43.72	29.61	30.36	14.77	21.33	4941	5040	2360.9	3294	4446.14624965301	4208.62220068426	2914.38840649892	3567.44469075143	00970///Aminoacyl-tRNA biosynthesis	H02466///Rajab interstitial lung disease with brain calcification		R03660///L-Phenylalanine:tRNA(Ala) ligase (AMP-forming) ATP + L-Phenylalanine + tRNA(Phe) <=> AMP + Diphosphate + L-Phenylalanyl-tRNA(Phe)	GO:0005737///cytoplasm+++GO:0005829///cytosol+++GO:0009328///phenylalanine-tRNA ligase complex+++GO:0016020///membrane	GO:0000287///magnesium ion binding+++GO:0003723///RNA binding+++GO:0004826///phenylalanine-tRNA ligase activity+++GO:0005515///protein binding+++GO:0005524///ATP binding	GO:0006412///translation+++GO:0006418///tRNA aminoacylation for protein translation+++GO:0006432///phenylalanyl-tRNA aminoacylation+++GO:0051290///protein heterotetramerization
1006	'CDH8'	mRNA	2.36923380966572	9.35633334867664E-5	11.5980525001616	1.8504680628244402E-9	3.95419631038688	5.18345951687829E-7	0.13	0.09	0.31	0	0.02	6	31	0	2	5.3990846990322	25.8863667105579	0	2.16602592031052					GO:0005886///plasma membrane+++GO:0005912///adherens junction+++GO:0016020///membrane+++GO:0016021///integral component of membrane+++GO:0016342///catenin complex+++GO:0043083///synaptic cleft+++GO:0043679///axon terminus+++GO:0097060///synaptic membrane+++GO:0098978///glutamatergic synapse	GO:0005509///calcium ion binding+++GO:0042802///identical protein binding+++GO:0045296///cadherin binding	GO:0000902///cell morphogenesis+++GO:0007043///cell-cell junction assembly+++GO:0007155///cell adhesion+++GO:0007156///homophilic cell adhesion via plasma membrane adhesion molecules+++GO:0007275///multicellular organism development+++GO:0009409///response to cold+++GO:0016339///calcium-dependent cell-cell adhesion via plasma membrane cell adhesion molecules+++GO:0034332///adherens junction organ…
10062	'NR1H3'	mRNA	0.376148485885249	0.0061652205301204	3.25266543245025	2.0950078346056E-54	1.79323381381295	2.41179912152269E-25	10.32	6.99	9.47	0.96	2.82	235	305	32	88	211.464150712094	254.688446668393	39.5003934807138	95.305140493663	03320///PPAR signaling pathway+++04931///Insulin resistance+++04932///Non-alcoholic fatty liver disease+++05160///Hepatitis C				GO:0000785///chromatin+++GO:0005634///nucleus+++GO:0005654///nucleoplasm+++GO:0005737///cytoplasm+++GO:0005829///cytosol+++GO:0043235///receptor complex+++GO:0090575///RNA polymerase II transcription factor complex	GO:0000976///transcription regulatory region sequence-specific DNA binding+++GO:0000978///RNA polymerase II proximal promoter sequence-specific DNA binding+++GO:0000981///DNA-binding transcription factor activity, RNA polymerase II-specific+++GO:0001228///DNA-binding transcription activator activity, RNA polymerase II-specific+++GO:0003677///DNA binding+++GO:0003700///DNA-binding transcription fa…	GO:0000122///negative regulation of transcription by RNA polymerase II+++GO:0006355///regulation of transcription, DNA-templated+++GO:0006367///transcription initiation from RNA polymerase II promoter+++GO:0006629///lipid metabolic process+++GO:0010745///negative regulation of macrophage derived foam cell differentiation+++GO:0010867///positive regulation of triglyceride biosynthetic process+++GO…
10069	'RWDD2B'	mRNA	0.183371307663203	0.0033644115326719	2.89261180715814	4.8643816462585005E-204	1.51915341163069	1.87070962468514E-81	23.93	16.21	18.53	2.57	6.92	1151	1307	176	456	1035.72441476434	1091.40262228062	217.252164143926	493.853909830799					GO:0005575///cellular_component	GO:0003674///molecular_function+++GO:0005515///protein binding	GO:0008150///biological_process
10079	'ATP9A'	mRNA	0.951828000622381	7.69121749539595E-32	1.08963721248468	1.8168364430714897E-36	0.272228625763149	0.0249702856865975	3.59	2.43	4.73	2.3	4.2	472	913	429	756	424.727996323866	762.395251830303	529.552150100819	818.757797877377		H00624///Progressive familial intrahepatic cholestasis+++H02192///Benign recurrent intrahepatic cholestasis+++H02193///Intrahepatic cholestasis of pregnancy			GO:0005768///endosome+++GO:0005769///early endosome+++GO:0005802///trans-Golgi network+++GO:0005886///plasma membrane+++GO:0016020///membrane+++GO:0016021///integral component of membrane+++GO:0031901///early endosome membrane+++GO:0032588///trans-Golgi network membrane+++GO:0048471///perinuclear region of cytoplasm+++GO:0055037///recycling endosome+++GO:0055038///recycling endosome membrane	GO:0000166///nucleotide binding+++GO:0000287///magnesium ion binding+++GO:0002020///protease binding+++GO:0005515///protein binding+++GO:0005524///ATP binding+++GO:0016887///ATPase activity+++GO:0046872///metal ion binding	GO:0006890///retrograde vesicle-mediated transport, Golgi to ER+++GO:0006897///endocytosis+++GO:0015914///phospholipid transport+++GO:0034204///lipid translocation+++GO:0045332///phospholipid translocation+++GO:1903542///negative regulation of exosomal secretion+++GO:1905279///regulation of retrograde transport, endosome to Golgi+++GO:2001135///regulation of endocytic recycling
1008	'CDH10'	mRNA	0.495957494662411	0.174784088765318	4.78135971352466	8.125341244669091E-14	2.08091999538357	1.87797342390497E-6	0.72	0.48	0.69	0.03	0.18	39	55	2	13	35.0940505437093	45.9274248090544	2.46877459254461	14.0791684820184					GO:0005886///plasma membrane+++GO:0005912///adherens junction+++GO:0016020///membrane+++GO:0016021///integral component of membrane+++GO:0016342///catenin complex+++GO:0098978///glutamatergic synapse+++GO:0098982///GABA-ergic synapse+++GO:0099059///integral component of presynaptic active zone membrane+++GO:0099060///integral component of postsynaptic specialization membrane	GO:0005509///calcium ion binding+++GO:0045296///cadherin binding+++GO:0046872///metal ion binding	GO:0000902///cell morphogenesis+++GO:0007043///cell-cell junction assembly+++GO:0007155///cell adhesion+++GO:0007156///homophilic cell adhesion via plasma membrane adhesion molecules+++GO:0007275///multicellular organism development+++GO:0016339///calcium-dependent cell-cell adhesion via plasma membrane cell adhesion molecules+++GO:0034332///adherens junction organization+++GO:0098609///cell-cell…
10081	'PDCD7'	mRNA	0.334077868871692	9.01910602505347E-7	1.0876263472335	1.20944415081287E-43	1.04112788513361	2.2649160298661198E-36	19.97	13.52	17.15	8.33	8.93	875	1103	519	536	787.366518608862	921.053628443401	640.647006765327	580.49494664322					GO:0005654///nucleoplasm+++GO:0005689///U12-type spliceosomal complex		GO:0000398///mRNA splicing, via spliceosome+++GO:0006915///apoptotic process+++GO:0008380///RNA splicing+++GO:0051384///response to glucocorticoid
100861412	'FSBP'	mRNA	-0.543654	0.475040448553055	-1.96421	9.9510961699303E-6	-0.988976	0.0714086757047944	0.17	0.12	0.08	0.33	0.17	15.32	10.51	41.01	20.86	14.3975591974192	9.18548496181089	51.8442664434369	22.7432721632605					GO:0005634///nucleus+++GO:0005654///nucleoplasm	GO:0005515///protein binding+++GO:0042802///identical protein binding
100862671	'TMEM265'	mRNA	-1.1375	3.29610363724227E-7	2.32192809488736	5.991555754974641E-9	0.977973693670001	0.006828889506499	6.1	4.13	1.89	0.39	1.03	143	65	13	33	128.678185326934	54.277865683428	16.047	35.7394276851236					GO:0016020///membrane+++GO:0016021///integral component of membrane
10093	'ARPC4'	mRNA	0.277388556173077	0.0074583289130092	1.09626653788279	5.4749754656306E-21	0.353814709290948	0.0147179054549114	21.11	14.3	17.51	8.43	14.69	416.7	505.04	236.22	395.2	375.236386582738	422.532308243301	292.549789216537	428.873132221483	04144///Endocytosis+++04530///Tight junction+++04666///Fc gamma R-mediated phagocytosis+++04810///Regulation of actin cytoskeleton+++05100///Bacterial invasion of epithelial cells+++05130///Pathogenic Escherichia coli infection+++05131///Shigellosis+++05132///Salmonella infection+++05135///Yersinia infection				GO:0005634///nucleus+++GO:0005829///cytosol+++GO:0005885///Arp2/3 protein complex+++GO:0035861///site of double-strand break+++GO:0042995///cell projection+++GO:0070062///extracellular exosome	GO:0003779///actin binding+++GO:0005200///structural constituent of cytoskeleton+++GO:0005515///protein binding+++GO:0019899///enzyme binding+++GO:0030674///protein binding, bridging+++GO:0051015///actin filament binding	GO:0030041///actin filament polymerization+++GO:0034314///Arp2/3 complex-mediated actin nucleation+++GO:0038096///Fc-gamma receptor signaling pathway involved in phagocytosis+++GO:0045010///actin nucleation+++GO:0048013///ephrin receptor signaling pathway+++GO:0061024///membrane organization
10098	'TSPAN5'	mRNA	0.65721084805113	4.966168770731709E-11	2.09259699272178	2.33151473669468E-60	1.0601755150294	9.57403887836638E-20	7.74	5.24	8.49	2.21	4.44	357	563	132	270	321.245539592416	470.12982122723	162.939123107944	292.413499241921					GO:0005788///endoplasmic reticulum lumen+++GO:0005886///plasma membrane+++GO:0005887///integral component of plasma membrane+++GO:0016021///integral component of membrane	GO:0005515///protein binding+++GO:0019899///enzyme binding	GO:0045747///positive regulation of Notch signaling pathway+++GO:0051604///protein maturation+++GO:0072659///protein localization to plasma membrane+++GO:1990000///amyloid fibril formation
100996717	'NOTCH2NLC'	mRNA	1.49266011037854	1.07011984367246E-38	0.286411056978555	0.0143323371856757	0.0037041711054923	0.345963518408109	1.33	0.9	2.55	2.17	2.73	195.4	549.87	450.86	548.46	176.370100168385	459.274248090544	556.70867061881	594.574115125238		H01577///Essential tremor+++H02513///Oculopharyngodistal myopathy			GO:0005576///extracellular region	GO:0005509///calcium ion binding+++GO:0005515///protein binding	GO:0007219///Notch signaling pathway+++GO:0021987///cerebral cortex development+++GO:0045747///positive regulation of Notch signaling pathway
1010	'CDH12'	mRNA	0.815575428862573	0.0032871261704681	2.65207669657969	1.54768739478207E-13	0.844721774522089	0.0061315776499414	0.73	0.5	0.89	0.16	0.56	50	88	14	49	44.992372491935	73.4838796944871	17.2814221478123	53.0676350476078					GO:0005886///plasma membrane+++GO:0005912///adherens junction+++GO:0016021///integral component of membrane+++GO:0016342///catenin complex	GO:0005509///calcium ion binding+++GO:0045296///cadherin binding	GO:0000902///cell morphogenesis+++GO:0007043///cell-cell junction assembly+++GO:0007156///homophilic cell adhesion via plasma membrane adhesion molecules+++GO:0007275///multicellular organism development+++GO:0016339///calcium-dependent cell-cell adhesion via plasma membrane cell adhesion molecules+++GO:0034332///adherens junction organization+++GO:0098742///cell-cell adhesion via plasma-membrane…
101059953	'NPIPA8'	mRNA	0.378910958316579	0.0099520036895868	1.78829970185698	6.61523401335919E-24	1.84396657799812	2.3881103661016998E-23	9.19	6.23	8.16	2.43	2.44	205.62	267.38	77.41	74.48	185.368574666772	223.791815433211	96.2822091092399	81.2259720116446					GO:0005654///nucleoplasm
101060341	'LOC101060341'	mRNA	0.197973810266894	0.0010682642193132	1.01989200832458	8.54088894099734E-49	0.428458210417731	7.5198384263046E-8	45.33	30.7	35.33	17.58	27.64	1203.24	1380.22	680.66	1025.58	1083.41632960579	1153.19588475098	840.617748761441	1111.1712971193
101060376	'TBC1D3L'	mRNA	0.133133594475352	0.347756697500667	1.27937857122151	1.17027377573794E-17	0.591202599155073	1.869255553739E-4	7.18	4.86	5.52	2.03	3.5	293.67	322.06	132.68	213.78	264.555150252578	269.719240242265	164.173510404217	231.764773473226					GO:0005886///plasma membrane	GO:0005096///GTPase activator activity	GO:0006886///intracellular protein transport+++GO:0090630///activation of GTPase activity
101060684	'NBPF26'	mRNA	0.0339038453639562	0.836173308810005	1.45518782751739	3.71668700912146E-14	0.551974462429941	0.0076356696902887	1.84	1.25	1.28	0.48	0.95	200.6	205.37	74.9	140.08	180.869337417579	172.019082012095	92.579047220423	152.704827381892					GO:0005737///cytoplasm	GO:0005509///calcium ion binding
10111	'RAD50'	mRNA	0.141167513124759	2.697938218683E-4	1.1062819954809	5.814397820000001E-126	0.297661489700828	6.03213944247651E-7	20.65	13.99	15.5	7.44	13.51	2860	3154	1465	2566	2573.56370653868	2633.72905177741	1808.37738903893	2779.0112557584	03440///Homologous recombination+++03450///Non-homologous end-joining+++04218///Cellular senescence	H01344///Nijmegen syndrome			GO:0000781///chromosome, telomeric region+++GO:0000794///condensed nuclear chromosome+++GO:0005634///nucleus+++GO:0005654///nucleoplasm+++GO:0016020///membrane+++GO:0030870///Mre11 complex+++GO:0035861///site of double-strand break	GO:0000014///single-stranded DNA endodeoxyribonuclease activity+++GO:0000166///nucleotide binding+++GO:0003677///DNA binding+++GO:0003678///DNA helicase activity+++GO:0003691///double-stranded telomeric DNA binding+++GO:0005515///protein binding+++GO:0005524///ATP binding+++GO:0008408///3'-5' exonuclease activity+++GO:0016787///hydrolase activity+++GO:0016887///ATPase activity+++GO:0030674///prot…	GO:0000019///regulation of mitotic recombination+++GO:0000722///telomere maintenance via recombination+++GO:0000723///telomere maintenance+++GO:0000724///double-strand break repair via homologous recombination+++GO:0000729///DNA double-strand break processing+++GO:0006260///DNA replication+++GO:0006281///DNA repair+++GO:0006302///double-strand break repair+++GO:0006303///double-strand break repai…
10125	'RASGRP1'	mRNA	0.568842835357879	0.0378936447995808	1.72084592880293	2.66578069098712E-8	1.15380533607904	1.650604381554E-4	0.75	0.51	0.74	0.25	0.37	60	89	27	40	53.990846990322	74.3189237819244	33.3284569993523	43.3205184062104	04010///MAPK signaling pathway+++04014///Ras signaling pathway+++04611///Platelet activation+++04660///T cell receptor signaling pathway+++05200///Pathways in cancer+++05235///PD-L1 expression and PD-1 checkpoint pathway in cancer	H02526///Disorders of adaptive immunity			GO:0000139///Golgi membrane+++GO:0005789///endoplasmic reticulum membrane+++GO:0005794///Golgi apparatus+++GO:0005829///cytosol+++GO:0005886///plasma membrane+++GO:0016020///membrane	GO:0005085///guanyl-nucleotide exchange factor activity+++GO:0005509///calcium ion binding+++GO:0008270///zinc ion binding+++GO:0008289///lipid binding+++GO:0019992///diacylglycerol binding+++GO:0031210///phosphatidylcholine binding+++GO:0042802///identical protein binding+++GO:0046872///metal ion binding	GO:0000165///MAPK cascade+++GO:0001934///positive regulation of protein phosphorylation+++GO:0002250///adaptive immune response+++GO:0002437///inflammatory response to antigenic stimulus+++GO:0007165///signal transduction+++GO:0007264///small GTPase mediated signal transduction+++GO:0007265///Ras protein signal transduction+++GO:0014066///regulation of phosphatidylinositol 3-kinase signaling+++GO…
10126	'DNAL4'	mRNA	0.294061301454418	4.65542453336557E-5	2.12672731204121	3.79085597663971E-107	1.93009798676984	1.4464017394958E-88	39.49	26.74	33.05	7.78	9.29	805	987	226	259	724.377197120153	824.188514300668	278.971528957541	280.500356680213	05014///Amyotrophic lateral sclerosis+++05016///Huntington disease+++05022///Pathways of neurodegeneration - multiple diseases	H01287///Congenital mirror movements			GO:0005737///cytoplasm+++GO:0005856///cytoskeleton+++GO:0005874///microtubule+++GO:0005886///plasma membrane+++GO:0005929///cilium+++GO:0030286///dynein complex	GO:0003777///microtubule motor activity+++GO:0005515///protein binding+++GO:0042802///identical protein binding+++GO:0045505///dynein intermediate chain binding+++GO:0051959///dynein light intermediate chain binding	GO:0007017///microtubule-based process+++GO:0007018///microtubule-based movement+++GO:2000582///positive regulation of ATP-dependent microtubule motor activity, plus-end-directed
10129	'FRY'	mRNA	0.101879614019214	0.585967098788654	1.10893437155316	5.49954240032658E-10	-0.0641303	0.302943046282246	0.95	0.64	0.69	0.33	0.78	205	220	102	230	184.468727216933	183.709699236218	125.907504219775	249.09298083571					GO:0000922///spindle pole+++GO:0005737///cytoplasm+++GO:0005815///microtubule organizing center+++GO:0005856///cytoskeleton+++GO:0005938///cell cortex+++GO:0030427///site of polarized growth	GO:0004857///enzyme inhibitor activity	GO:0000902///cell morphogenesis+++GO:0031175///neuron projection development+++GO:0043086///negative regulation of catalytic activity+++GO:1904428///negative regulation of tubulin deacetylation
1013	'CDH15'	mRNA	0.115477217419936	0.89025553548929	10.3442959079158	2.71702432505E-4	2.70043971814109	0.011284761796027	0.27	0.18	0.2	0	0.03	12	13	0	2	10.7981693980644	10.8555731366856	0	2.16602592031052	04514///Cell adhesion molecules	H00773///Autosomal dominant intellectual developmental disorder			GO:0005794///Golgi apparatus+++GO:0005886///plasma membrane+++GO:0005901///caveola+++GO:0016020///membrane+++GO:0016021///integral component of membrane+++GO:0016342///catenin complex+++GO:0031594///neuromuscular junction+++GO:0070062///extracellular exosome	GO:0005509///calcium ion binding+++GO:0005515///protein binding+++GO:0045296///cadherin binding	GO:0007155///cell adhesion+++GO:0007156///homophilic cell adhesion via plasma membrane adhesion molecules+++GO:0034332///adherens junction organization+++GO:0051149///positive regulation of muscle cell differentiation+++GO:0098609///cell-cell adhesion+++GO:0098742///cell-cell adhesion via plasma-membrane adhesion molecules
10138	'YAF2'	mRNA	0.197563920214633	7.288795947533E-4	0.939418098631323	6.00991075319149E-45	1.13907572937169	2.1046278054187198E-56	21.38	14.48	16.58	7.92	7.49	1281	1469	766	667	1152.70458324337	1226.67976444547	945.540668944587	722.369644423559					GO:0005634///nucleus+++GO:0005654///nucleoplasm+++GO:0005829///cytosol	GO:0003677///DNA binding+++GO:0003712///transcription coregulator activity+++GO:0003713///transcription coactivator activity+++GO:0003714///transcription corepressor activity+++GO:0005515///protein binding+++GO:0046872///metal ion binding	GO:0006355///regulation of transcription, DNA-templated+++GO:0045892///negative regulation of transcription, DNA-templated+++GO:0045893///positive regulation of transcription, DNA-templated+++GO:0070317///negative regulation of G0 to G1 transition
10139	'ARFRP1'	mRNA	0.725283789118571	2.72543932931424E-5	2.3940778806432	8.86212259939549E-27	1.50955509806313	1.38436427956502E-13	4.11	2.78	4.65	0.96	1.73	124	205	39	72	111.581083779999	171.184037924657	48.1411045546199	77.9769331311788					GO:0005794///Golgi apparatus+++GO:0005802///trans-Golgi network+++GO:0005829///cytosol+++GO:0016020///membrane+++GO:0032588///trans-Golgi network membrane	GO:0003924///GTPase activity+++GO:0005515///protein binding+++GO:0005525///GTP binding	GO:0006886///intracellular protein transport+++GO:0007165///signal transduction+++GO:0007369///gastrulation+++GO:0033365///protein localization to organelle+++GO:0034067///protein localization to Golgi apparatus+++GO:0042147///retrograde transport, endosome to Golgi+++GO:0043001///Golgi to plasma membrane protein transport
10149	'ADGRG2'	mRNA	0.693022246578609	0.0078782573706424	1.01495034146597	1.794682279164E-4	0.371094151691247	0.296305603428484	0.8	0.54	0.89	0.45	0.73	60	97	48	75	53.990846990322	80.9992764814233	59.2505902210707	81.2259720116446		H01033///Congenital bilateral absence of vas deferens			GO:0005829///cytosol+++GO:0005886///plasma membrane+++GO:0005887///integral component of plasma membrane+++GO:0009986///cell surface+++GO:0016020///membrane+++GO:0016021///integral component of membrane+++GO:0016324///apical plasma membrane+++GO:0070062///extracellular exosome	GO:0004888///transmembrane signaling receptor activity+++GO:0004930///G protein-coupled receptor activity	GO:0007166///cell surface receptor signaling pathway+++GO:0007186///G protein-coupled receptor signaling pathway+++GO:0007189///adenylate cyclase-activating G protein-coupled receptor signaling pathway+++GO:0007283///spermatogenesis
10154	'PLXNC1'	mRNA	0.395162533024298	0.219297396588904	1.71709062791166	7.11696701173709E-7	1.04723922960399	0.0023517159078133	0.45	0.3	0.41	0.13	0.23	55	72.33	22	35	49.4916097411285	60.9582183829268	27.1565205179907	37.9054536054341	04360///Axon guidance				GO:0002116///semaphorin receptor complex+++GO:0005886///plasma membrane+++GO:0005887///integral component of plasma membrane+++GO:0016020///membrane+++GO:0016021///integral component of membrane	GO:0005102///signaling receptor binding+++GO:0005515///protein binding+++GO:0017154///semaphorin receptor activity	GO:0007155///cell adhesion+++GO:0007162///negative regulation of cell adhesion+++GO:0007165///signal transduction+++GO:0008360///regulation of cell shape+++GO:0030334///regulation of cell migration+++GO:0043087///regulation of GTPase activity+++GO:0050772///positive regulation of axonogenesis+++GO:0071526///semaphorin-plexin signaling pathway+++GO:1902287///semaphorin-plexin signaling pathway inv…
10157	'AASS'	mRNA	0.488469082473916	9.95318603501545E-12	1.06102943339756	1.30854420647149E-38	0.610802505656416	2.83908479542082E-12	8.77	5.94	7.77	4.58	5.69	722.76	1014	486	664	650.58970623338	846.734704661476	599.912225988341	719.120605543093	00310///Lysine degradation	H00188///Hyperlysinemia+++H01242///Saccharopinuria	M00032///Lysine degradation, lysine => saccharopine => acetoacetyl-CoA	R00716///N6-(L-1,3-Dicarboxypropyl)-L-lysine:NADP+ oxidoreductase (L-lysine-forming) N6-(L-1,3-Dicarboxypropyl)-L-lysine + NADP+ + H2O <=> L-Lysine + 2-Oxoglutarate + NADPH + H++++R02313///N6-(L-1,3-Dicarboxypropyl)-L-lysine:NAD+ oxidoreductase; N6-(L-1,3-Dicarboxypropyl)-L-lysine:NAD+ N6-(L-1,3-Dicarboxypropyl)-L-lysine + NAD+ + H2O <=> L-Glutamate + L-2-Aminoadipate 6-semialdehyde + NADH + H+	GO:0005634///nucleus+++GO:0005737///cytoplasm+++GO:0005739///mitochondrion+++GO:0005759///mitochondrial matrix+++GO:0005829///cytosol+++GO:0043231///intracellular membrane-bounded organelle	GO:0003714///transcription corepressor activity+++GO:0003824///catalytic activity+++GO:0004753///saccharopine dehydrogenase activity+++GO:0004754///saccharopine dehydrogenase (NAD+, L-lysine-forming) activity+++GO:0016491///oxidoreductase activity+++GO:0042393///histone binding+++GO:0047130///saccharopine dehydrogenase (NADP+, L-lysine-forming) activity+++GO:0047131///saccharopine dehydrogenase (…	GO:0000122///negative regulation of transcription by RNA polymerase II+++GO:0006554///lysine catabolic process+++GO:0008152///metabolic process+++GO:0019477///L-lysine catabolic process+++GO:0019878///lysine biosynthetic process via aminoadipic acid+++GO:0031061///negative regulation of histone methylation+++GO:0033512///L-lysine catabolic process to acetyl-CoA via saccharopine
10162	'LPCAT3'	mRNA	0.029011608495141	0.77044669585078	1.17430543315444	5.98068544548145E-26	1.37916944710173	1.09229398294709E-30	16.38	11.09	11.39	5.2	4.69	550.39	561.57	248.83	215.89	495.815944861124	469.294777139792	307.362436771804	233.930799393536	00564///Glycerophospholipid metabolism+++04216///Ferroptosis			R01318///Acyl-CoA:1-acyl-sn-glycero-3-phosphocholine O-acyltransferase Acyl-CoA + 1-Acyl-sn-glycero-3-phosphocholine <=> CoA + Phosphatidylcholine+++R04480///Acyl-CoA:1-acyl-sn-glycero-3-phosphoethanolamine O-acyltransferase Phosphatidylethanolamine + CoA <=> 1-Acyl-sn-glycero-3-phosphoethanolamine + Acyl-CoA+++R09035///acyl-CoA:1-acyl-sn-glycero-3-phosphoserine O-acyltransferase Acyl-CoA + 1-Acy…	GO:0005789///endoplasmic reticulum membrane+++GO:0016020///membrane+++GO:0016021///integral component of membrane	GO:0003841///1-acylglycerol-3-phosphate O-acyltransferase activity+++GO:0016746///transferase activity, transferring acyl groups+++GO:0047144///2-acylglycerol-3-phosphate O-acyltransferase activity+++GO:0047184///1-acylglycerophosphocholine O-acyltransferase activity+++GO:0071617///lysophospholipid acyltransferase activity	GO:0006656///phosphatidylcholine biosynthetic process+++GO:0030258///lipid modification+++GO:0034378///chylomicron assembly+++GO:0034379///very-low-density lipoprotein particle assembly+++GO:0036150///phosphatidylserine acyl-chain remodeling+++GO:0036151///phosphatidylcholine acyl-chain remodeling+++GO:0036152///phosphatidylethanolamine acyl-chain remodeling+++GO:0036335///intestinal stem cell ho…
10165	'SLC25A13'	mRNA	0.542580664582085	6.15410148257969E-16	2.26647935554717	4.67976125944584E-138	1.9540427096371	5.2199541104868896E-107	19.1	12.94	17.85	4.08	4.66	806	1174	244	303	725.277044569992	980.341758651453	301.190500290443	328.152926927044		H00185///Citrullinemia+++H01305///Global cerebral hypomyelination+++H01398///Primary hyperammonemic disorders (Urea cycle disorders)			GO:0005739///mitochondrion+++GO:0005743///mitochondrial inner membrane+++GO:0005887///integral component of plasma membrane+++GO:0016021///integral component of membrane	GO:0005313///L-glutamate transmembrane transporter activity+++GO:0005509///calcium ion binding+++GO:0015171///amino acid transmembrane transporter activity+++GO:0015172///acidic amino acid transmembrane transporter activity+++GO:0015183///L-aspartate transmembrane transporter activity+++GO:0022857///transmembrane transporter activity+++GO:0042802///identical protein binding	GO:0003333///amino acid transmembrane transport+++GO:0006094///gluconeogenesis+++GO:0006754///ATP biosynthetic process+++GO:0006810///transport+++GO:0006839///mitochondrial transport+++GO:0009066///aspartate family amino acid metabolic process+++GO:0015810///aspartate transmembrane transport+++GO:0015813///L-glutamate transmembrane transport+++GO:0043490///malate-aspartate shuttle+++GO:0045333///…
10168	'ZNF197'	mRNA	0.0171072562701681	0.791485026969393	2.19062194615539	8.6439799784525E-115	1.12424310636603	1.52435662649294E-38	9.98	6.76	8.41	1.44	3.08	1006	1018	223	467	905.246534537732	850.074881011226	275.268367068724	505.767052392507					GO:0005634///nucleus	GO:0000977///RNA polymerase II regulatory region sequence-specific DNA binding+++GO:0000978///RNA polymerase II proximal promoter sequence-specific DNA binding+++GO:0000981///DNA-binding transcription factor activity, RNA polymerase II-specific+++GO:0001227///DNA-binding transcription repressor activity, RNA polymerase II-specific+++GO:0001228///DNA-binding transcription activator activity, RNA p…	GO:0000122///negative regulation of transcription by RNA polymerase II+++GO:0006355///regulation of transcription, DNA-templated+++GO:0006357///regulation of transcription by RNA polymerase II+++GO:0045944///positive regulation of transcription by RNA polymerase II
10172	'ZNF256'	mRNA	0.896860992561852	1.83271703696099E-34	1.91915200317123	2.80251092689655E-103	2.53183526145083	2.92176945308311E-140	18.4	12.46	22.81	6.49	4.28	587	1093	289	189	528.210453055317	912.703187569027	356.737928622697	204.689449469344	05168///Herpes simplex virus 1 infection	H00513///Transient neonatal diabetes mellitus+++H01852///Postaxial polydactyly			GO:0005634///nucleus+++GO:0005654///nucleoplasm	GO:0000978///RNA polymerase II proximal promoter sequence-specific DNA binding+++GO:0000981///DNA-binding transcription factor activity, RNA polymerase II-specific+++GO:0005515///protein binding+++GO:0046872///metal ion binding	GO:0006357///regulation of transcription by RNA polymerase II+++GO:0045892///negative regulation of transcription, DNA-templated
1018	'CDK3'	mRNA	-1.08597	7.49149218181818E-6	-0.356935	0.147459879392227	0.0780025120012732	0.956167689689572	5.28	3.57	1.7	2.24	1.72	121	57	73	54	108.881541430483	47.5975129839291	90.1102726278784	58.4826998483841					GO:0005634///nucleus	GO:0004674///protein serine/threonine kinase activity+++GO:0004693///cyclin-dependent protein serine/threonine kinase activity+++GO:0005515///protein binding+++GO:0005524///ATP binding	GO:0000082///G1/S transition of mitotic cell cycle+++GO:0006468///protein phosphorylation+++GO:0006974///cellular response to DNA damage stimulus+++GO:0008283///cell proliferation+++GO:0045023///G0 to G1 transition+++GO:0051301///cell division+++GO:0051726///regulation of cell cycle
10190	'TXNDC9'	mRNA	0.202308175293116	0.0173841858045977	1.18249969421294	1.95241705809363E-34	1.11836935679322	2.11514303673469E-28	33.31	22.56	25.36	11.45	12.53	651	749	330	345	585.800689844993	625.448021490578	407.347807769861	373.639471253565					GO:0005634///nucleus+++GO:0005737///cytoplasm+++GO:0005813///centrosome+++GO:0005829///cytosol+++GO:0030496///midbody	GO:0005515///protein binding+++GO:0045296///cadherin binding	GO:0000226///microtubule cytoskeleton organization+++GO:0006457///protein folding+++GO:0008150///biological_process
101927180	'LOC101927180'	mRNA	0	1.00832439539128	-3	9.519023281631E-4	-1.58496	0.206188649520767	0.05	0.03	0.03	0.27	0.1	2	2	16	6	1.7996948996774	1.67008817487471	19.7501967403569	6.49807776093157			M00160///V-type ATPase, eukaryotes
101927345	'LOC101927345'	mRNA	0.334491556351275	1.6094116800831E-5	3.66909348127375	9.88089509466437E-170	3.75655632252409	6.91819585017421E-167	121.51	82.29	105.49	8.4	8.38	686	865	68	64	617.295350589348	722.31313563331	83.9383361465168	69.3128294499367
101927375	'LOC101927375'	mRNA	0.115730785845479	0.45113545720556	0.739520803014987	1.3863984867676E-6	1.09776817867864	6.58191891278611E-11	5.46	3.7	4	2.52	2.02	253.82	275.02	164.72	128.5	228.56125225903	230.472168132709	203.673903884931	139.708671860029
101928527	'PIGBOS1'	mRNA	0.490635118173003	0.0026917550490539	1.79441586635011	4.34744768762126E-20	0.987060944292502	1.49317801028608E-7	14.85	10.06	14.5	4.29	7.81	158	222	64	112	142.175897074515	185.379787411092	79.0007869614276	121.297451537389					GO:0031307///integral component of mitochondrial outer membrane	GO:0005515///protein binding	GO:0006986///response to unfolded protein+++GO:1900101///regulation of endoplasmic reticulum unfolded protein response
101928991	'CCDC92B'	mRNA	-0.446978	0.48270271019821	1.65207669657969	0.0106904851422475	3.4594316186373	8.96527478632479E-5	0.51	0.35	0.2	0.07	0.02	29.99	22	7	2	26.995423495161	18.3709699236218	8.64071107390614	2.16602592031052
101929601	'LOC101929601'	mRNA	0.0759488532332984	0.864878350396801	11.929258408637	9.04874648711603E-12	11.929258408637	2.4791254549122498E-11	1.19	0.81	0.86	0	0	37	39	0	0	33.2943556440319	32.5667194100568	0	0	03008///Ribosome biogenesis in eukaryotes
10196	'PRMT3'	mRNA	0.145050332803283	0.0012190078570088	1.6928430409339	1.24452211348088E-189	1.15965666598849	5.4635735E-95	59.57	40.34	44.43	14.13	21.08	2184	2415	747	1081	1965.26683044772	2016.63147116121	922.087310315413	1170.73700992784				R11216///S-adenosyl-L-methionine:[protein]-L-arginine N-methyltransferase S-Adenosyl-L-methionine + Protein-L-arginine <=> S-Adenosyl-L-homocysteine + Protein N(omega)-methyl-L-arginine+++R11217///S-adenosyl-L-methionine:[protein]-N(omega)-methyl-L-arginine N-methyltransferase ([protein]-N(omega),N(omega)-dimethyl-L-arginine-forming) S-Adenosyl-L-methionine + Protein N(omega)-methyl-L-arginine <=…	GO:0005737///cytoplasm+++GO:0005829///cytosol	GO:0005515///protein binding+++GO:0008168///methyltransferase activity+++GO:0016274///protein-arginine N-methyltransferase activity+++GO:0016740///transferase activity+++GO:0043022///ribosome binding+++GO:0046872///metal ion binding	GO:0006479///protein methylation+++GO:0018216///peptidyl-arginine methylation+++GO:0031397///negative regulation of protein ubiquitination+++GO:0032259///methylation+++GO:0035246///peptidyl-arginine N-methylation+++GO:1900053///negative regulation of retinoic acid biosynthetic process
10197	'PSME3'	mRNA	0.0837908241538247	0.0089059387445887	1.11616634809504	2.09361534913958E-183	0.671283038026893	5.47859730305839E-62	85.25	57.73	61.48	29.24	41.34	4281	4537	2093	2849	3852.24693275947	3788.59502470327	2583.57261109794	3085.50392348234	03050///Proteasome+++04612///Antigen processing and presentation+++05160///Hepatitis C				GO:0000502///proteasome complex+++GO:0005634///nucleus+++GO:0005654///nucleoplasm+++GO:0005737///cytoplasm+++GO:0005829///cytosol+++GO:0008537///proteasome activator complex+++GO:0016020///membrane	GO:0002039///p53 binding+++GO:0005515///protein binding+++GO:0042802///identical protein binding+++GO:0061133///endopeptidase activator activity+++GO:0097371///MDM2/MDM4 family protein binding	GO:0000165///MAPK cascade+++GO:0000209///protein polyubiquitination+++GO:0002223///stimulatory C-type lectin receptor signaling pathway+++GO:0002479///antigen processing and presentation of exogenous peptide antigen via MHC class I, TAP-dependent+++GO:0006521///regulation of cellular amino acid metabolic process+++GO:0006915///apoptotic process+++GO:0007049///cell cycle+++GO:0010950///positive re…
10201	'NME6'	mRNA	0.0161397026552529	0.823651719473782	1.3112677381989	9.88975799376299E-44	0.596439022638872	1.4046004389799601E-9	17.88	12.11	12.72	5.81	8.78	800	809	326	535.06	719.87795987096	675.550666736819	402.410258584772	580.49494664322	00230///Purine metabolism+++00240///Pyrimidine metabolism+++00983///Drug metabolism - other enzymes+++01240///Biosynthesis of cofactors		M00049///Adenine ribonucleotide biosynthesis, IMP => ADP,ATP+++M00050///Guanine ribonucleotide biosynthesis, IMP => GDP,GTP+++M00052///Pyrimidine ribonucleotide biosynthesis, UMP => UDP/UTP,CDP/CTP+++M00053///Pyrimidine deoxyribonuleotide biosynthesis, CDP => dCTP+++M00938///Pyrimidine deoxyribonuleotide biosynthesis, UDP => dTTP	R00124///ATP:ADP phosphatransferase ATP + ADP <=> ADP + ATP+++R00139///ATP:2'-deoxy-5-hydroxymethylcytidine-5'-diphosphate phosphotransferase 2'-Deoxy-5-hydroxymethylcytidine-5'-diphosphate + ATP <=> 2'-Deoxy-5-hydroxymethylcytidine-5'-triphosphate + ADP+++R00156///ATP:UDP phosphotransferase ATP + UDP <=> ADP + UTP+++R00330///ATP:GDP phosphotransferase ATP + GDP <=> ADP + GTP+++R00570///ATP:CDP p…	GO:0005739///mitochondrion	GO:0000166///nucleotide binding+++GO:0004550///nucleoside diphosphate kinase activity+++GO:0005515///protein binding+++GO:0005524///ATP binding+++GO:0016301///kinase activity+++GO:0016740///transferase activity+++GO:0046872///metal ion binding	GO:0006165///nucleoside diphosphate phosphorylation+++GO:0006183///GTP biosynthetic process+++GO:0006228///UTP biosynthetic process+++GO:0006241///CTP biosynthetic process+++GO:0006915///apoptotic process+++GO:0016310///phosphorylation+++GO:0030308///negative regulation of cell growth+++GO:0045839///negative regulation of mitotic nuclear division
10202	'DHRS2'	mRNA	0.337958204706311	7.97304280454792E-6	5.65184898052826	7.03810160385675E-233	5.01441905991296	2.94194135348837E-213	30.59	20.72	26.97	0.54	0.87	716	905	18	28	644.290774084509	755.714899130805	22.2189713329015	30.3243628843473					GO:0005634///nucleus+++GO:0005635///nuclear envelope+++GO:0005654///nucleoplasm+++GO:0005737///cytoplasm+++GO:0005739///mitochondrion+++GO:0005759///mitochondrial matrix	GO:0004090///carbonyl reductase (NADPH) activity+++GO:0005515///protein binding+++GO:0016491///oxidoreductase activity	GO:0008207///C21-steroid hormone metabolic process+++GO:0008285///negative regulation of cell proliferation+++GO:0009636///response to toxic substance+++GO:0022900///electron transport chain+++GO:0034599///cellular response to oxidative stress+++GO:0043011///myeloid dendritic cell differentiation+++GO:0043066///negative regulation of apoptotic process
10203	'CALCRL'	mRNA	-0.682518	0.0025654084175321	1.88041838424733	1.57642702460166E-8	0.667424660913129	0.0435109608537608	1.29	0.87	0.55	0.15	0.37	130	81	22	51	116.980168479031	67.6385710824256	27.1565205179907	55.2336609679183	04080///Neuroactive ligand-receptor interaction+++04270///Vascular smooth muscle contraction	H00535///Lymphatic malformation			GO:0005737///cytoplasm+++GO:0005764///lysosome+++GO:0005768///endosome+++GO:0005783///endoplasmic reticulum+++GO:0005886///plasma membrane+++GO:0005887///integral component of plasma membrane+++GO:0016020///membrane+++GO:0016021///integral component of membrane+++GO:1903143///adrenomedullin receptor complex+++GO:1990406///CGRP receptor complex	GO:0001605///adrenomedullin receptor activity+++GO:0001635///calcitonin gene-related peptide receptor activity+++GO:0004930///G protein-coupled receptor activity+++GO:0004948///calcitonin receptor activity+++GO:0005515///protein binding+++GO:0008528///G protein-coupled peptide receptor activity+++GO:1990409///adrenomedullin binding	GO:0001525///angiogenesis+++GO:0002862///negative regulation of inflammatory response to antigenic stimulus+++GO:0006816///calcium ion transport+++GO:0007166///cell surface receptor signaling pathway+++GO:0007186///G protein-coupled receptor signaling pathway+++GO:0007187///G protein-coupled receptor signaling pathway, coupled to cyclic nucleotide second messenger+++GO:0007188///adenylate cyclase…
1021	'CDK6'	mRNA	0.283031314399501	0.0721487579617834	0.948367231584678	1.02615177063512E-8	1.05354946827673	3.33555924844167E-9	1.03	0.7	0.85	0.45	0.44	203	247	128	119	182.669032317256	206.255889597026	158.001573922855	128.878542258476	04110///Cell cycle+++04115///p53 signaling pathway+++04151///PI3K-Akt signaling pathway+++04218///Cellular senescence+++04934///Cushing syndrome+++05160///Hepatitis C+++05162///Measles+++05163///Human cytomegalovirus infection+++05164///Influenza A+++05165///Human papillomavirus infection+++05167///Kaposi sarcoma-associated herpesvirus infection+++05169///Epstein-Barr virus infection+++05200///Pa…	H00269///Primary microcephaly			GO:0000307///cyclin-dependent protein kinase holoenzyme complex+++GO:0001726///ruffle+++GO:0005634///nucleus+++GO:0005654///nucleoplasm+++GO:0005737///cytoplasm+++GO:0005813///centrosome+++GO:0005815///microtubule organizing center+++GO:0005829///cytosol+++GO:0005856///cytoskeleton+++GO:0016592///mediator complex+++GO:0042995///cell projection	GO:0000166///nucleotide binding+++GO:0004672///protein kinase activity+++GO:0004674///protein serine/threonine kinase activity+++GO:0004693///cyclin-dependent protein serine/threonine kinase activity+++GO:0005515///protein binding+++GO:0005524///ATP binding+++GO:0008353///RNA polymerase II CTD heptapeptide repeat kinase activity+++GO:0016301///kinase activity+++GO:0016740///transferase activity++…	GO:0000082///G1/S transition of mitotic cell cycle+++GO:0001954///positive regulation of cell-matrix adhesion+++GO:0003323///type B pancreatic cell development+++GO:0006468///protein phosphorylation+++GO:0007049///cell cycle+++GO:0007050///cell cycle arrest+++GO:0008285///negative regulation of cell proliferation+++GO:0009615///response to virus+++GO:0010468///regulation of gene expression+++GO:0…
10216	'PRG4'	mRNA	-0.753253	0.180480920626792	-1.52368	1.211847539669E-4	-1.17202	0.0046773623009424	0.36	0.24	0.14	0.43	0.35	27.02	16.03	46.09	36.12	25.1957285954836	14.195749486435	58.0162029247984	40.0714795257447		H00526///Camptodactyly-arthropathy-coxa vara-pericarditis syndrome			GO:0005576///extracellular region+++GO:0005615///extracellular space+++GO:0062023///collagen-containing extracellular matrix	GO:0005044///scavenger receptor activity+++GO:0030021///extracellular matrix structural constituent conferring compression resistance+++GO:0030247///polysaccharide binding	GO:0006897///endocytosis+++GO:0006955///immune response
10224	'ZNF443'	mRNA	0.459450499567727	0.0012171972240991	1.76273806451621	5.22709264177778E-25	0.813864583857565	8.62162871046229E-7	5.28	3.57	4.95	1.5	3.02	208.39	286.54	84.44	163	188.068117016288	239.65765309452	104.922920183146	176.531112505308	05168///Herpes simplex virus 1 infection	H00513///Transient neonatal diabetes mellitus+++H01852///Postaxial polydactyly			GO:0005634///nucleus	GO:0000977///RNA polymerase II regulatory region sequence-specific DNA binding+++GO:0000981///DNA-binding transcription factor activity, RNA polymerase II-specific+++GO:0046872///metal ion binding	GO:0006355///regulation of transcription, DNA-templated+++GO:0006357///regulation of transcription by RNA polymerase II+++GO:0006915///apoptotic process
10231	'RCAN2'	mRNA	1.07358113238111	2.3498253860362E-8	3.04041426844591	1.05525656950207E-30	1.66695587291846	5.54714508905852E-14	1.63	1.11	2.37	0.3	0.83	86	181	22	57	77.3868806861282	151.142979826161	27.1565205179907	61.7317387288499	04919///Thyroid hormone signaling pathway				GO:0005575///cellular_component+++GO:0005634///nucleus+++GO:0005737///cytoplasm+++GO:0016021///integral component of membrane	GO:0003676///nucleic acid binding+++GO:0005509///calcium ion binding+++GO:0008597///calcium-dependent protein serine/threonine phosphatase regulator activity+++GO:0046872///metal ion binding	GO:0019722///calcium-mediated signaling+++GO:0050790///regulation of catalytic activity
10234	'LRRC17'	mRNA	-0.234465	0.329301316026681	4.89481776330794	2.80564848439451E-29	2.89481776330794	1.14968820483642E-18	4.06	2.75	2.43	0.09	0.37	140	119	4	16	125.978642977418	99.370246405045	4.93754918508922	17.3282073624842					GO:0005615///extracellular space+++GO:0031012///extracellular matrix		GO:0001503///ossification+++GO:0001649///osteoblast differentiation+++GO:0033687///osteoblast proliferation+++GO:0045671///negative regulation of osteoclast differentiation+++GO:0048539///bone marrow development
10237	'SLC35B1'	mRNA	-0.0780845	0.219411764385162	1.21101219348551	1.5356119527836499E-86	1.00311934184418	2.36919356065574E-56	87.08	58.97	56.23	24.89	29.89	1955	1852	800	924	1759.20176443466	1546.50164993398	987.509837017845	1000.70397518346					GO:0016020///membrane+++GO:0016021///integral component of membrane+++GO:0030173///integral component of Golgi membrane+++GO:0030176///integral component of endoplasmic reticulum membrane+++GO:0043231///intracellular membrane-bounded organelle	GO:0005459///UDP-galactose transmembrane transporter activity+++GO:0005460///UDP-glucose transmembrane transporter activity+++GO:0005515///protein binding+++GO:0022857///transmembrane transporter activity	GO:0008643///carbohydrate transport+++GO:0015786///UDP-glucose transmembrane transport+++GO:0055085///transmembrane transport+++GO:0072334///UDP-galactose transmembrane transport
10240	'MRPS31'	mRNA	-0.181524	9.373507282859E-4	1.25166050827623	1.3427525832884098E-83	0.623390586946411	1.49176595317726E-20	93.23	63.13	56.11	24.24	39.04	1920	1693	711	1099	1727.7071036903	1413.72964003144	877.64936764961	1190.23124321063					GO:0005730///nucleolus+++GO:0005739///mitochondrion+++GO:0005743///mitochondrial inner membrane+++GO:0005763///mitochondrial small ribosomal subunit	GO:0003723///RNA binding+++GO:0003735///structural constituent of ribosome+++GO:0005515///protein binding+++GO:0019904///protein domain specific binding	GO:0070125///mitochondrial translational elongation+++GO:0070126///mitochondrial translational termination
10243	'GPHN'	mRNA	0.419654127349214	5.4006288521400793E-11	1.91064047986136	2.0564641703406802E-117	1.56209839236942	1.38564827812895E-81	18.49	12.52	17.26	4.1	5.51	936	1252	333	424	842.257213049023	1045.47519747157	411.050969658678	459.197495105831	00790///Folate biosynthesis+++01240///Biosynthesis of cofactors+++04727///GABAergic synapse	H02311///Molybdenum cofactor deficiency	M00880///Molybdenum cofactor biosynthesis, GTP => molybdenum cofactor	R09726///ATP:molybdopterin adenylyltransferase ATP + Molybdopterin <=> Diphosphate + Adenylated molybdopterin+++R09735///adenylyl-molybdopterin:molybdate molybdate transferase (AMP-forming) Adenylated molybdopterin + Molybdate <=> Molybdoenzyme molybdenum cofactor + AMP + H2O	GO:0005737///cytoplasm+++GO:0005829///cytosol+++GO:0005856///cytoskeleton+++GO:0005886///plasma membrane+++GO:0014069///postsynaptic density+++GO:0030425///dendrite+++GO:0045211///postsynaptic membrane+++GO:0097060///synaptic membrane+++GO:0099144///anchored component of synaptic membrane+++GO:0099572///postsynaptic specialization+++GO:0099634///postsynaptic specialization membrane	GO:0005515///protein binding+++GO:0005524///ATP binding+++GO:0008940///nitrate reductase activity+++GO:0042802///identical protein binding+++GO:0043546///molybdopterin cofactor binding+++GO:0046872///metal ion binding+++GO:0061598///molybdopterin adenylyltransferase activity+++GO:0061599///molybdopterin molybdotransferase activity	GO:0006777///Mo-molybdopterin cofactor biosynthetic process+++GO:0007529///establishment of synaptic specificity at neuromuscular junction+++GO:0010038///response to metal ion+++GO:0018315///molybdenum incorporation into molybdenum-molybdopterin complex+++GO:0032324///molybdopterin cofactor biosynthetic process+++GO:0072579///glycine receptor clustering+++GO:0097112///gamma-aminobutyric acid rece…
10244	'RABEPK'	mRNA	0.287959159102946	3.52261019859065E-7	0.854327793248838	3.45376552832E-40	1.15582726851888	4.1480757660924705E-61	58.61	39.69	49.24	28.99	24.39	1272	1553	859	697	1144.60595619483	1296.82346779021	1060.33868749791	754.860033228217					GO:0005768///endosome+++GO:0005829///cytosol+++GO:0010008///endosome membrane+++GO:0030133///transport vesicle+++GO:0032588///trans-Golgi network membrane	GO:0005515///protein binding	GO:0006898///receptor-mediated endocytosis+++GO:0006904///vesicle docking involved in exocytosis
10254	'STAM2'	mRNA	0.231483157407305	3.91930637995E-4	1.19091998501786	9.56999952027315E-55	0.540349	3.92289934570118E-11	11.32	7.67	9.05	4.1	6.67	1017	1194	523	821	915.144856485957	997.043	645.584555950416	889.153640287469	04144///Endocytosis+++04630///JAK-STAT signaling pathway				GO:0005654///nucleoplasm+++GO:0005737///cytoplasm+++GO:0005829///cytosol+++GO:0030139///endocytic vesicle+++GO:0031901///early endosome membrane+++GO:0033565///ESCRT-0 complex+++GO:0043231///intracellular membrane-bounded organelle	GO:0005515///protein binding+++GO:0035091///phosphatidylinositol binding+++GO:0043130///ubiquitin binding	GO:0006886///intracellular protein transport+++GO:0007165///signal transduction+++GO:0015031///protein transport+++GO:0016197///endosomal transport+++GO:0016236///macroautophagy+++GO:0016579///protein deubiquitination+++GO:0036258///multivesicular body assembly+++GO:0042059///negative regulation of epidermal growth factor receptor signaling pathway+++GO:0061024///membrane organization
10256	'CNKSR1'	mRNA	-2.47705	3.08267963060278E-28	1.50901364748786	0.0015991555611628	0.961525852185364	0.0516636720390495	5.31	3.59	0.65	0.24	0.36	206	37	13	19	185.368574666772	30.8966312351821	16.047	20.5772					GO:0005886///plasma membrane+++GO:0005911///cell-cell junction+++GO:0005938///cell cortex	GO:0005515///protein binding+++GO:0016301///kinase activity+++GO:0030674///protein binding, bridging	GO:0007169///transmembrane receptor protein tyrosine kinase signaling pathway+++GO:0007265///Ras protein signal transduction+++GO:0007266///Rho protein signal transduction+++GO:0016310///phosphorylation
10260	'DENND4A'	mRNA	0.0162673468784991	0.762048275091037	2.63459741354608	2.6941163462555102E-201	1.18875077254314	4.63894888214905E-59	11.07	7.49	7.46	1.73	4.29	1411	1427	229.79	626	1269.68475172241	1191.6079127731	283.90907814263	677.966113057194					GO:0005634///nucleus+++GO:0005829///cytosol+++GO:0031410///cytoplasmic vesicle	GO:0003677///DNA binding+++GO:0005085///guanyl-nucleotide exchange factor activity+++GO:0005515///protein binding	GO:0006355///regulation of transcription, DNA-templated+++GO:0032483///regulation of Rab protein signal transduction+++GO:0050790///regulation of catalytic activity
10269	'ZMPSTE24'	mRNA	0.156186336799022	1.13258210526316E-5	1.23695528309167	5.39909167119266E-177	0.806082747274029	4.10651717318436E-73	72.94	49.4	55.17	23.98	33.42	3306	3684	1563	2107	2974.89566916674	3076.30241811921	1929.34734407361	2281.90830704714	00900///Terpenoid backbone biosynthesis	H00663///Restrictive dermopathy+++H00665///Mandibuloacral dysplasia		R09845///CAAX protease S-Farnesyl protein + H2O <=> Protein C-terminal S-farnesyl-L-cysteine + Peptide	GO:0005634///nucleus+++GO:0005635///nuclear envelope+++GO:0005637///nuclear inner membrane+++GO:0005783///endoplasmic reticulum+++GO:0005789///endoplasmic reticulum membrane+++GO:0016020///membrane+++GO:0016021///integral component of membrane+++GO:0030176///integral component of endoplasmic reticulum membrane+++GO:0032991///protein-containing complex+++GO:0070062///extracellular exosome	GO:0003690///double-stranded DNA binding+++GO:0004175///endopeptidase activity+++GO:0004222///metalloendopeptidase activity+++GO:0005515///protein binding+++GO:0008233///peptidase activity+++GO:0008235///metalloexopeptidase activity+++GO:0008237///metallopeptidase activity+++GO:0016787///hydrolase activity+++GO:0046872///metal ion binding	GO:0001889///liver development+++GO:0001942///hair follicle development+++GO:0003007///heart morphogenesis+++GO:0003229///ventricular cardiac muscle tissue development+++GO:0003231///cardiac ventricle development+++GO:0003417///growth plate cartilage development+++GO:0006281///DNA repair+++GO:0006325///chromatin organization+++GO:0006355///regulation of transcription, DNA-templated+++GO:0006508//…
102723508	'KANTR'	mRNA	0.214124805352847	0.685873467397114	-1.9622	2.51292617891967E-13	-0.389947	0.231536964727187	0.36	0.24	0.29	1.17	0.4	25	29	113	38	22.4961862459675	24.2162785356832	139.485764478771	41.1544924858999
102723859	'TBC1D3E'	mRNA	0.471871831778853	0.101154647905012	3.13652858860773	3.951488909784411E-15	1.17494064897197	2.112286826923E-4	1.75	1.19	1.57	0.15	0.62	59.73	82.84	9.42	36.69	53.990846990322	69.3086592573003	12.3438729627231	40.0714795257447					GO:0005886///plasma membrane+++GO:0031901///early endosome membrane	GO:0005096///GTPase activator activity	GO:0006886///intracellular protein transport+++GO:0090630///activation of GTPase activity
102723996	'LOC102723996'	mRNA	-0.465839	0.0628306124401914	1.27171911760883	2.93228702601591E-5	1.44127386496445	9.32102111626599E-6	1.27	0.86	0.57	0.32	0.22	113.68	82.31	34.09	30.31	102.582609281612	69.3086592573003	43.2035553695307	33.5734017648131	04514///Cell adhesion molecules+++04672///Intestinal immune network for IgA production				GO:0005886///plasma membrane+++GO:0016021///integral component of membrane+++GO:0036464///cytoplasmic ribonucleoprotein granule
102724159	'LOC102724159'	mRNA	-0.140837	0.0641556602226844	1.07819455536499	9.52062472468457E-41	0.802951091835983	2.34770935130053E-21	22.94	15.53	14.17	6.93	8.7	1150.45	1043.45	494.2	598.08	1035.72441476434	871.786027284597	611.021711654792	648.724763133001					GO:0005654///nucleoplasm+++GO:0005730///nucleolus+++GO:0032040///small-subunit processome+++GO:0034388///Pwp2p-containing subcomplex of 90S preribosome	GO:0003723///RNA binding	GO:0000028///ribosomal small subunit assembly+++GO:0000462///maturation of SSU-rRNA from tricistronic rRNA transcript (SSU-rRNA, 5.8S rRNA, LSU-rRNA)+++GO:0006364///rRNA processing
102724197	'LOC102724197'	mRNA	-0.339401	0.544984508542098	2.86327772449491	3.767225424542E-4	0.725774200744975	0.328018989686065	1.28	0.87	0.68	0.11	0.38	27.62	21.83	3	13.2	25.1957285954836	18.3709699236218	3.70316188881692	15.1621814421737				R00494///glutathione gamma-glutamylaminopeptidase Glutathione + H2O <=> Cys-Gly + L-Glutamate+++R01262///glutathione:L-amino-acid 5-glutamyltransferase Glutathione + L-Amino acid <=> Cys-Gly + (5-L-Glutamyl)-L-amino acid+++R01687///(5-L-glutamyl)-peptide:taurine 5-glutamyltransferase (5-L-Glutamyl)-peptide + Taurine <=> Peptide + 5-L-Glutamyl-taurine+++R03916///(5-glutamyl)-peptide:amino-acid 5-g…	GO:0005783///endoplasmic reticulum+++GO:0005886///plasma membrane+++GO:0048471///perinuclear region of cytoplasm+++GO:0070062///extracellular exosome	GO:0000048///peptidyltransferase activity	GO:0002682///regulation of immune system process+++GO:0006508///proteolysis+++GO:0006751///glutathione catabolic process+++GO:0007283///spermatogenesis+++GO:0031179///peptide modification+++GO:0032355///response to estradiol+++GO:0032496///response to lipopolysaccharide+++GO:0034612///response to tumor necrosis factor+++GO:0050727///regulation of inflammatory response+++GO:1901750///leukotriene D…
102724200	'LOC102724200'	mRNA	0.394244246074484	1.355931777877E-4	1.30819894572867	6.16413476801153E-28	1.02021884875059	6.48609733297985E-17	7.03	4.76	6.29	2.62	3.32	388.73	510.89	206.31	251.89	350.040657987254	426.707528680487	255.518170328367	272.919265959126
102724250	'LOC102724250'	mRNA	0.441200596970177	1.0294595630478801E-14	1.77587801912698	6.34211261556886E-132	0.985649095164154	3.6325971419185306E-46	9.71	6.58	8.98	2.85	4.75	1150.8	1562.48	456.27	789.05	1035.72441476434	1305.17390866458	564.114994396444	855.580238522656
102724862	'TBC1D3I'	mRNA	0.803874353322642	0.329520003603604	10.5008418795569	1.408808266144E-4	0.432063601571517	0.61811660710714	0.17	0.11	0.18	0	0.17	8.3	14.49	0	10.74	8.0986270485483	12.5256613115603	0	11.9131425617079					GO:0005886///plasma membrane+++GO:0031901///early endosome membrane	GO:0005096///GTPase activator activity	GO:0006886///intracellular protein transport+++GO:0090630///activation of GTPase activity
10274	'STAG1'	mRNA	0.593215438935738	3.80861055612245E-39	2.52384575561353	0	1.84007310061291	1.58609649861751E-211	17.93	12.14	18.45	3.12	5.27	1685	2542	442	710	1516.24295297821	2122.68207026575	545.599184952359	768.939201710235	04110///Cell cycle	H00267///Holoprosencephaly+++H00773///Autosomal dominant intellectual developmental disorder			GO:0000775///chromosome, centromeric region+++GO:0000785///chromatin+++GO:0005634///nucleus+++GO:0005654///nucleoplasm+++GO:0005694///chromosome+++GO:0005829///cytosol+++GO:0008278///cohesin complex+++GO:0016363///nuclear matrix+++GO:0016604///nuclear body+++GO:0097431///mitotic spindle pole	GO:0003682///chromatin binding+++GO:0005515///protein binding	GO:0007062///sister chromatid cohesion+++GO:0051301///cell division+++GO:0090307///mitotic spindle assembly
102800317	'TPTEP2-CSNK1E'	mRNA	0.571149288904735	0.0153266443763676	2.14421241492541	2.80913396078431E-13	0.585286825754757	0.0397817745870871	1.39	0.94	1.41	0.33	1.01	74.86	111.22	25.16	74.13	67.4885587379025	93.5249377929836	32.0941	81.2259720116446	04068///FoxO signaling pathway+++04310///Wnt signaling pathway+++04340///Hedgehog signaling pathway+++04341///Hedgehog signaling pathway - fly+++04390///Hippo signaling pathway+++04391///Hippo signaling pathway - fly+++04392///Hippo signaling pathway - multiple species+++04710///Circadian rhythm+++04711///Circadian rhythm - fly+++05010///Alzheimer disease+++05022///Pathways of neurodegeneration -…				GO:0005634///nucleus+++GO:0005654///nucleoplasm+++GO:0005737///cytoplasm+++GO:0005829///cytosol	GO:0003723///RNA binding+++GO:0004672///protein kinase activity+++GO:0004674///protein serine/threonine kinase activity+++GO:0005524///ATP binding	GO:0000086///G2/M transition of mitotic cell cycle+++GO:0006281///DNA repair+++GO:0006468///protein phosphorylation+++GO:0006897///endocytosis+++GO:0007165///signal transduction+++GO:0010389///regulation of G2/M transition of mitotic cell cycle+++GO:0016055///Wnt signaling pathway+++GO:0018105///peptidyl-serine phosphorylation+++GO:0032091///negative regulation of protein binding+++GO:0032436///p…
10286	'BCAS2'	mRNA	0.040590005788944	0.249415379537011	1.18906293328475	2.22981444460967E-178	0.709336118629488	7.89734881188119E-61	227.7	154.2	159.98	72.09	104.87	3855	3965	1739	2425	3468.91191912819	3310.94980668911	2146.59950821754	2626.30642837651	03040///Spliceosome				GO:0000974///Prp19 complex+++GO:0005634///nucleus+++GO:0005654///nucleoplasm+++GO:0005681///spliceosomal complex+++GO:0005730///nucleolus+++GO:0005813///centrosome+++GO:0016607///nuclear speck+++GO:0071007///U2-type catalytic step 2 spliceosome+++GO:0071013///catalytic step 2 spliceosome	GO:0005515///protein binding	GO:0000375///RNA splicing, via transesterification reactions+++GO:0000398///mRNA splicing, via spliceosome+++GO:0006397///mRNA processing+++GO:0008380///RNA splicing
10287	'RGS19'	mRNA	-0.104469	0.585556853078428	1.16281461227912	3.76264686406619E-12	0.793169015814293	6.5566121548534E-6	13.5	9.14	8.6	4.09	5.36	272	253	113	146	244.758506356126	211.26615412165	139.485764478771	158.119892182668					GO:0005737///cytoplasm+++GO:0005794///Golgi apparatus+++GO:0005886///plasma membrane+++GO:0005903///brush border+++GO:0016020///membrane+++GO:0030136///clathrin-coated vesicle+++GO:0045121///membrane raft	GO:0001965///G-protein alpha-subunit binding+++GO:0003924///GTPase activity+++GO:0005515///protein binding	GO:0006914///autophagy+++GO:0007186///G protein-coupled receptor signaling pathway+++GO:0007264///small GTPase mediated signal transduction+++GO:0009968///negative regulation of signal transduction+++GO:0045471///response to ethanol
10293	'TRAIP'	mRNA	0.082462160191973	0.396407854569825	1.21950703029287	2.58539101213265E-32	0.84799690655495	1.52511967878486E-15	23.3	15.78	16.84	7.78	9.31	629	666	286	370	566.004045948542	556.139362233277	353.03476673388	400.714795257447		H00992///Seckel syndrome			GO:0005654///nucleoplasm+++GO:0005730///nucleolus+++GO:0048471///perinuclear region of cytoplasm+++GO:0090734///site of DNA damage	GO:0004842///ubiquitin-protein transferase activity+++GO:0005515///protein binding+++GO:0042802///identical protein binding+++GO:0046872///metal ion binding+++GO:0061630///ubiquitin protein ligase activity	GO:0006915///apoptotic process+++GO:0006974///cellular response to DNA damage stimulus+++GO:0007165///signal transduction+++GO:0010804///negative regulation of tumor necrosis factor-mediated signaling pathway+++GO:0016567///protein ubiquitination+++GO:0031297///replication fork processing+++GO:0032088///negative regulation of NF-kappaB transcription factor activity+++GO:0032688///negative regulat…
10296	'MAEA'	mRNA	0.250424792617037	3.47501893555E-4	1.15383975192467	8.68425242199856E-46	0.527611447617856	1.89410738202857E-9	28.4	19.23	24.17	11.25	17.64	881	1048	471	727	792.765603307894	875.126203634346	581.396416544256	787.350422032875					GO:0000151///ubiquitin ligase complex+++GO:0005634///nucleus+++GO:0005654///nucleoplasm+++GO:0005737///cytoplasm+++GO:0005819///spindle+++GO:0005826///actomyosin contractile ring+++GO:0005856///cytoskeleton+++GO:0005887///integral component of plasma membrane+++GO:0016363///nuclear matrix+++GO:0034657///GID complex	GO:0003779///actin binding+++GO:0004842///ubiquitin-protein transferase activity+++GO:0046872///metal ion binding+++GO:0061630///ubiquitin protein ligase activity	GO:0007010///cytoskeleton organization+++GO:0007049///cell cycle+++GO:0007155///cell adhesion+++GO:0007346///regulation of mitotic cell cycle+++GO:0016567///protein ubiquitination+++GO:0033033///negative regulation of myeloid cell apoptotic process+++GO:0043161///proteasome-mediated ubiquitin-dependent protein catabolic process+++GO:0043249///erythrocyte maturation+++GO:0045721///negative regulat…
10297	'APC2'	mRNA	-0.0264722	0.97758294309892	1.43295940727611	2.102335153712E-4	2.05444778402238	2.91290235620438E-6	0.33	0.22	0.22	0.08	0.06	55	54	20	13	49.4916097411285	45.0923807216171	24.6877459254461	14.0791684820184	04310///Wnt signaling pathway+++04390///Hippo signaling pathway+++04550///Signaling pathways regulating pluripotency of stem cells+++04810///Regulation of actin cytoskeleton+++04934///Cushing syndrome+++05010///Alzheimer disease+++05022///Pathways of neurodegeneration - multiple diseases+++05165///Human papillomavirus infection+++05200///Pathways in cancer+++05206///MicroRNAs in cancer+++05210///…	H00017///Esophageal cancer+++H00018///Gastric cancer+++H00020///Colorectal cancer+++H00044///Cancer of the anal canal+++H00047///Gallbladder cancer+++H00718///Sotos syndrome+++H01025///Familial adenomatous polyposis+++H01431///Cushing syndrome+++H01667///Medulloblastoma+++H01881///Complex cortical dysplasia with other brain malformations+++H02049///Bilateral macronodular adrenal hyperplasia+++H02…			GO:0005737///cytoplasm+++GO:0005794///Golgi apparatus+++GO:0005829///cytosol+++GO:0005874///microtubule+++GO:0005881///cytoplasmic microtubule+++GO:0005884///actin filament+++GO:0015630///microtubule cytoskeleton+++GO:0016342///catenin complex+++GO:0030496///midbody+++GO:0030877///beta-catenin destruction complex+++GO:0031258///lamellipodium membrane+++GO:0045171///intercellular bridge+++GO:00484…	GO:0005515///protein binding+++GO:0008013///beta-catenin binding+++GO:0008017///microtubule binding+++GO:0045295///gamma-catenin binding	GO:0000226///microtubule cytoskeleton organization+++GO:0001708///cell fate specification+++GO:0007026///negative regulation of microtubule depolymerization+++GO:0007389///pattern specification process+++GO:0007399///nervous system development+++GO:0016055///Wnt signaling pathway+++GO:0016477///cell migration+++GO:0045595///regulation of cell differentiation+++GO:0045732///positive regulation of …
1030	'CDKN2B'	mRNA	0.180191637529631	0.0343039421877074	1.18234974569704	7.91596717343173E-35	1.54368622514264	6.743561130495459E-49	10.83	7.33	8.33	3.76	3.07	669	758	334	260	601.99794394209	632.963418277514	412.28535695495	281.583369640368	04068///FoxO signaling pathway+++04110///Cell cycle+++04218///Cellular senescence+++04350///TGF-beta signaling pathway+++04934///Cushing syndrome+++05166///Human T-cell leukemia virus 1 infection+++05200///Pathways in cancer+++05203///Viral carcinogenesis+++05222///Small cell lung cancer+++05226///Gastric cancer	H00015///Malignant pleural mesothelioma+++H00036///Osteosarcoma+++H00409///Type 2 diabetes mellitus+++H01463///Mycosis fungoides+++H01556///Meningioma+++H02434///Diffuse large B-cell lymphoma, not otherwise specified			GO:0005634///nucleus+++GO:0005737///cytoplasm+++GO:0005829///cytosol	GO:0004861///cyclin-dependent protein serine/threonine kinase inhibitor activity+++GO:0005515///protein binding+++GO:0016301///kinase activity+++GO:0019901///protein kinase binding	GO:0000079///regulation of cyclin-dependent protein serine/threonine kinase activity+++GO:0000086///G2/M transition of mitotic cell cycle+++GO:0007050///cell cycle arrest+++GO:0008285///negative regulation of cell proliferation+++GO:0016310///phosphorylation+++GO:0030219///megakaryocyte differentiation+++GO:0030511///positive regulation of transforming growth factor beta receptor signaling pathwa…
10307	'APBB3'	mRNA	0.188203735160621	0.216608195379603	1.43244054554029	4.53370857366885E-18	0.718061636441323	2.05729179676801E-5	7.65	5.18	5.94	2.26	3.85	244	278	103	169	219.562777760643	232.142256307584	127.141891516048	183.029190266239					GO:0005634///nucleus+++GO:0005737///cytoplasm+++GO:0005829///cytosol+++GO:0015629///actin cytoskeleton+++GO:0016020///membrane	GO:0001540///amyloid-beta binding+++GO:0005515///protein binding+++GO:0008134///transcription factor binding+++GO:0050750///low-density lipoprotein particle receptor binding	GO:0006355///regulation of transcription, DNA-templated+++GO:0050714///positive regulation of protein secretion
10316	'NMUR1'	mRNA	0.62148837674627	0.0710974281411878	2	4.43855997392129E-7	1.04890960048095	0.0054849860248447	0.69	0.47	0.61	0.16	0.36	39	60	15	29	35.0940505437093	50.1026452462412	18.5158094440846	31.4073758445026	04080///Neuroactive ligand-receptor interaction				GO:0005886///plasma membrane+++GO:0005887///integral component of plasma membrane+++GO:0016021///integral component of membrane	GO:0001607///neuromedin U receptor activity+++GO:0004930///G protein-coupled receptor activity+++GO:0008188///neuropeptide receptor activity+++GO:0042924///neuromedin U binding	GO:0006816///calcium ion transport+++GO:0006821///chloride transport+++GO:0006939///smooth muscle contraction+++GO:0007186///G protein-coupled receptor signaling pathway+++GO:0007200///phospholipase C-activating G protein-coupled receptor signaling pathway+++GO:0007202///activation of phospholipase C activity+++GO:0007218///neuropeptide signaling pathway+++GO:0019722///calcium-mediated signaling+…
10319	'LAMC3'	mRNA	0.381387109836927	5.541274423657E-4	0.925361199107244	2.3134302801870102E-14	1.28102015130716	4.8508381352657E-22	3.08	2.09	2.81	1.62	1.25	347	452	238	186	312.247065094029	377.439927521684	293.784176512809	201.440410588879	04151///PI3K-Akt signaling pathway+++04510///Focal adhesion+++04512///ECM-receptor interaction+++05145///Toxoplasmosis+++05146///Amoebiasis+++05165///Human papillomavirus infection+++05200///Pathways in cancer+++05222///Small cell lung cancer	H02501///Occipital cortical malformation			GO:0005576///extracellular region+++GO:0005604///basement membrane+++GO:0016020///membrane+++GO:0031012///extracellular matrix	GO:0005198///structural molecule activity	GO:0007601///visual perception+++GO:0009887///animal organ morphogenesis+++GO:0009888///tissue development+++GO:0014002///astrocyte development+++GO:0016477///cell migration+++GO:0030198///extracellular matrix organization+++GO:0034446///substrate adhesion-dependent cell spreading+++GO:0060041///retina development in camera-type eye
10324	'KLHL41'	mRNA	0.0427496474593371	0.845529346217357	-0.913195	2.44390325145068E-10	-1.28567	1.51929312397238E-22	3.55	2.4	2.49	4.83	6.5	133	137	258	334	119.679710828547	114.401039978917	318.471922438255	361.726328691857		H00698///Nemaline myopathy			GO:0001726///ruffle+++GO:0005654///nucleoplasm+++GO:0005737///cytoplasm+++GO:0005783///endoplasmic reticulum+++GO:0005789///endoplasmic reticulum membrane+++GO:0005829///cytosol+++GO:0005856///cytoskeleton+++GO:0005886///plasma membrane+++GO:0016020///membrane+++GO:0016529///sarcoplasmic reticulum+++GO:0031143///pseudopodium+++GO:0031430///M band+++GO:0031463///Cul3-RING ubiquitin ligase complex+…	GO:0005515///protein binding	GO:0006941///striated muscle contraction+++GO:0016567///protein ubiquitination+++GO:0030239///myofibril assembly+++GO:0031275///regulation of lateral pseudopodium assembly+++GO:0035914///skeletal muscle cell differentiation+++GO:0043687///post-translational protein modification+++GO:0045214///sarcomere organization+++GO:0045661///regulation of myoblast differentiation+++GO:0048741///skeletal musc…
10325	'RRAGB'	mRNA	0.072350844224684	0.608855111752516	1.65319723647361	5.72849063386897E-29	0.610672619827051	3.76626342034806E-5	13.48	9.13	9.92	3.18	7.11	350	368	117	241	314.946607443545	307.296224176946	144.42331366386	261.006123397418	04140///Autophagy - animal+++04150///mTOR signaling pathway+++05131///Shigellosis				GO:0005634///nucleus+++GO:0005737///cytoplasm+++GO:0005764///lysosome+++GO:0005765///lysosomal membrane+++GO:0005829///cytosol+++GO:0071986///Ragulator complex+++GO:1990131///Gtr1-Gtr2 GTPase complex	GO:0000166///nucleotide binding+++GO:0003924///GTPase activity+++GO:0005515///protein binding+++GO:0005525///GTP binding+++GO:0032561///guanyl ribonucleotide binding+++GO:0051020///GTPase binding	GO:0007050///cell cycle arrest+++GO:0009267///cellular response to starvation+++GO:0010506///regulation of autophagy+++GO:0016241///regulation of macroautophagy+++GO:0032006///regulation of TOR signaling+++GO:0032008///positive regulation of TOR signaling+++GO:0034198///cellular response to amino acid starvation+++GO:0034613///cellular protein localization+++GO:0071230///cellular response to amin…
10329	'RXYLT1'	mRNA	-0.111242	0.252288875261059	1.46846483509152	4.3502446315789496E-49	1.06395800330485	1.92770080823485E-26	33.05	22.38	19.71	7.76	10.51	822	761	275	364	739.674603767411	635.468550539826	339.456506474884	394.216717496515	00515///Mannose type O-glycan biosynthesis	H00120///Muscular dystrophy-dystroglycanopathy type A+++H02307///Muscular dystrophy-dystroglycanopathy	M00872///O-glycan biosynthesis, mannose type (core M3)	R12244///UDP-alpha-D-xylose:3-O-[Rib-ol-P-Rib-ol-P-3-beta-D-GalNAc-(1->3)-beta-D-GlcNAc-(1->4)-O-6-P-alpha-D-Man]-Ser/Thr-[protein] xylosyltransferase UDP-D-xylose + G13094 <=> UDP + G13095	GO:0000139///Golgi membrane+++GO:0005654///nucleoplasm+++GO:0005794///Golgi apparatus+++GO:0005887///integral component of plasma membrane+++GO:0016021///integral component of membrane	GO:0005515///protein binding+++GO:0120053///ribitol beta-1,4-xylosyltransferase activity	GO:0035269///protein O-linked mannosylation
1033	'CDKN3'	mRNA	0.418537367668712	2.44353965041889E-16	1.57600163314953	3.31696965785536E-136	1.42959255617771	2.34923123709369E-108	156.4	105.91	143.61	48.71	57.1	1441	1926	646	715	1296.68017521757	1608.29491240434	797.41419339191	774.354266511012					GO:0005737///cytoplasm+++GO:0005829///cytosol+++GO:0048471///perinuclear region of cytoplasm	GO:0004721///phosphoprotein phosphatase activity+++GO:0004722///protein serine/threonine phosphatase activity+++GO:0004725///protein tyrosine phosphatase activity+++GO:0005515///protein binding+++GO:0008138///protein tyrosine/serine/threonine phosphatase activity+++GO:0016301///kinase activity+++GO:0016791///phosphatase activity	GO:0000079///regulation of cyclin-dependent protein serine/threonine kinase activity+++GO:0000082///G1/S transition of mitotic cell cycle+++GO:0006470///protein dephosphorylation+++GO:0007049///cell cycle+++GO:0007050///cell cycle arrest+++GO:0008285///negative regulation of cell proliferation+++GO:0016311///dephosphorylation+++GO:0035335///peptidyl-tyrosine dephosphorylation+++GO:0051726///regul…
10333	'TLR6'	mRNA	-0.000236488	1.00797521474526	1.59588306823125	1.45219483472161E-5	1.12338241550528	0.0027431896441717	0.54	0.37	0.37	0.13	0.18	61.01	61	20.18	28	55.7905418899994	50.9376893336785	25.9221332217184	30.3243628843473	04145///Phagosome+++04620///Toll-like receptor signaling pathway+++05132///Salmonella infection+++05142///Chagas disease+++05152///Tuberculosis+++05417///Lipid and atherosclerosis				GO:0005794///Golgi apparatus+++GO:0005886///plasma membrane+++GO:0005887///integral component of plasma membrane+++GO:0016020///membrane+++GO:0016021///integral component of membrane+++GO:0030670///phagocytic vesicle membrane+++GO:0035355///Toll-like receptor 2-Toll-like receptor 6 protein complex+++GO:0043235///receptor complex+++GO:0045121///membrane raft	GO:0001540///amyloid-beta binding+++GO:0003953///NAD+ nucleosidase activity+++GO:0004888///transmembrane signaling receptor activity+++GO:0005102///signaling receptor binding+++GO:0005515///protein binding+++GO:0035663///Toll-like receptor 2 binding+++GO:0038023///signaling receptor activity+++GO:0042802///identical protein binding+++GO:0046982///protein heterodimerization activity+++GO:0050135//…	GO:0001774///microglial cell activation+++GO:0001775///cell activation+++GO:0001817///regulation of cytokine production+++GO:0002224///toll-like receptor signaling pathway+++GO:0002376///immune system process+++GO:0002755///MyD88-dependent toll-like receptor signaling pathway+++GO:0006954///inflammatory response+++GO:0006955///immune response+++GO:0007165///signal transduction+++GO:0007250///acti…
10335	'IRAG1'	mRNA	0.983880334636723	4.362539797338E-4	1.77529371282531	1.25007214035088E-8	0.642843416801656	0.0417387677286742	0.47	0.32	0.62	0.19	0.44	45	89	26	57	40.4931352427415	74.3189237819244	32.0941	61.7317387288499	04022///cGMP-PKG signaling pathway+++04270///Vascular smooth muscle contraction				GO:0005737///cytoplasm+++GO:0005789///endoplasmic reticulum membrane+++GO:0016020///membrane+++GO:0016021///integral component of membrane+++GO:0016529///sarcoplasmic reticulum+++GO:0031095///platelet dense tubular network membrane+++GO:0048471///perinuclear region of cytoplasm	GO:0005515///protein binding	GO:0019934///cGMP-mediated signaling
10346	'TRIM22'	mRNA	0.765534746362977	0.296176453338252	10.7313190310251	1.95430302010214E-5	2.08746284125034	0.0125149046979866	0.22	0.15	0.26	0	0.07	10	17	0	4	8.99847	14.195749486435	0	4.33205184062104					GO:0005634///nucleus+++GO:0005654///nucleoplasm+++GO:0005737///cytoplasm+++GO:0005794///Golgi apparatus+++GO:0005829///cytosol+++GO:0015030///Cajal body+++GO:0016604///nuclear body+++GO:0016607///nuclear speck	GO:0003713///transcription coactivator activity+++GO:0003714///transcription corepressor activity+++GO:0005515///protein binding+++GO:0008270///zinc ion binding+++GO:0016740///transferase activity+++GO:0019901///protein kinase binding+++GO:0030674///protein binding, bridging+++GO:0042802///identical protein binding+++GO:0042803///protein homodimerization activity+++GO:0046872///metal ion binding+…	GO:0000209///protein polyubiquitination+++GO:0006355///regulation of transcription, DNA-templated+++GO:0006955///immune response+++GO:0009615///response to virus+++GO:0010468///regulation of gene expression+++GO:0010508///positive regulation of autophagy+++GO:0016032///viral process+++GO:0016567///protein ubiquitination+++GO:0032880///regulation of protein localization+++GO:0043123///positive reg…
10349	'ABCA10'	mRNA	-1.19265	3.16481096451059E-6	1.4447848426729	3.948604940565E-4	1.61470984411521	2.304061338631E-4	1.13	0.77	0.34	0.13	0.12	112	49	18	16	100.782914381934	40.9171602844303	22.2189713329015	17.3282073624842	02010///ABC transporters				GO:0016020///membrane+++GO:0016021///integral component of membrane+++GO:0043231///intracellular membrane-bounded organelle	GO:0000166///nucleotide binding+++GO:0005319///lipid transporter activity+++GO:0005524///ATP binding+++GO:0042626///ATPase activity, coupled to transmembrane movement of substances	GO:0006869///lipid transport+++GO:0055085///transmembrane transport
1036	'CDO1'	mRNA	-1.84986	4.7369705020632705E-15	2.25633975325979	4.35706513110307E-6	1.25633975325979	0.0059449242618057	8.98	6.08	1.82	0.31	0.7	155	43	9	18	139.476354724998	35.9068957598062	11.1094856664508	19.4942332827947	00270///Cysteine and methionine metabolism+++00430///Taurine and hypotaurine metabolism			R00893///L-Cysteine:oxygen oxidoreductase L-Cysteine + Oxygen <=> 3-Sulfino-L-alanine	GO:0005829///cytosol	GO:0008198///ferrous iron binding+++GO:0016702///oxidoreductase activity, acting on single donors with incorporation of molecular oxygen, incorporation of two atoms of oxygen+++GO:0017172///cysteine dioxygenase activity	GO:0000097///sulfur amino acid biosynthetic process+++GO:0006534///cysteine metabolic process+++GO:0006954///inflammatory response+++GO:0007595///lactation+++GO:0019448///L-cysteine catabolic process+++GO:0033762///response to glucagon+++GO:0042412///taurine biosynthetic process+++GO:0043200///response to amino acid+++GO:0045471///response to ethanol+++GO:0051384///response to glucocorticoid+++GO…
10371	'SEMA3A'	mRNA	0.204358498506186	0.0486260589428318	2.34940883130947	8.10727066872746E-66	1.52628659339355	6.3892080134357E-34	3.39	2.3	2.66	0.54	0.99	460	530	104	184	413.929826925802	442.573366341797	128.37627881232	199.274384668568	04360///Axon guidance	H00255///Hypogonadotropic hypogonadism+++H00556///CHARGE syndrome			GO:0005576///extracellular region+++GO:0005615///extracellular space+++GO:0005887///integral component of plasma membrane+++GO:0030424///axon+++GO:0030425///dendrite	GO:0030215///semaphorin receptor binding+++GO:0038191///neuropilin binding+++GO:0045499///chemorepellent activity	GO:0001755///neural crest cell migration+++GO:0001764///neuron migration+++GO:0002027///regulation of heart rate+++GO:0006915///apoptotic process+++GO:0007399///nervous system development+++GO:0007411///axon guidance+++GO:0007413///axonal fasciculation+++GO:0008045///motor neuron axon guidance+++GO:0010633///negative regulation of epithelial cell migration+++GO:0010977///negative regulation of ne…
10381	'TUBB3'	mRNA	0.183533324548524	0.0729238570914758	1.89692352728561	3.18834185363859E-52	2.07023866264758	2.0092682168674698E-55	19.82	13.42	15.37	4.25	3.94	489.01	555.35	149.12	132.24	440.925250420963	464.284512615168	185.158094440846	144.04072370065	04145///Phagosome+++04540///Gap junction+++05010///Alzheimer disease+++05012///Parkinson disease+++05014///Amyotrophic lateral sclerosis+++05016///Huntington disease+++05020///Prion disease+++05022///Pathways of neurodegeneration - multiple diseases+++05130///Pathogenic Escherichia coli infection+++05132///Salmonella infection	H00679///Hypomyelinating leukodystrophy+++H00831///Primary dystonia+++H00837///Leber congenital amaurosis+++H00838///Congenital fibrosis of the extraocular muscles+++H01579///Congenital symmetric circumferential skin creases+++H01740///Macrothrombocytopenia+++H01881///Complex cortical dysplasia with other brain malformations+++H01897///Oocyte maturation defect			GO:0005634///nucleus+++GO:0005737///cytoplasm+++GO:0005856///cytoskeleton+++GO:0005874///microtubule+++GO:0016021///integral component of membrane+++GO:0030027///lamellipodium+++GO:0030175///filopodium+++GO:0030424///axon+++GO:0030425///dendrite+++GO:0030426///growth cone+++GO:0043025///neuronal cell body+++GO:0070062///extracellular exosome+++GO:0071944///cell periphery	GO:0003924///GTPase activity+++GO:0004930///G protein-coupled receptor activity+++GO:0005200///structural constituent of cytoskeleton+++GO:0005515///protein binding+++GO:0005525///GTP binding+++GO:0042277///peptide binding+++GO:1990890///netrin receptor binding	GO:0000226///microtubule cytoskeleton organization+++GO:0000278///mitotic cell cycle+++GO:0007010///cytoskeleton organization+++GO:0007017///microtubule-based process+++GO:0007411///axon guidance+++GO:0038007///netrin-activated signaling pathway+++GO:1990791///dorsal root ganglion development
10391	'CORO2B'	mRNA	0.308122295362332	0.429472863012573	1.70043971814109	3.19878318287186E-5	0.085729874025884	0.965607677952392	0.8	0.54	0.66	0.21	0.66	42	52	16	49	37.7935928932254	43.4222925467424	19.7501967403569	53.0676350476078					GO:0005737///cytoplasm+++GO:0005925///focal adhesion+++GO:0015629///actin cytoskeleton+++GO:0016020///membrane	GO:0003779///actin binding+++GO:0005515///protein binding+++GO:0017166///vinculin binding+++GO:0051015///actin filament binding+++GO:1990147///talin binding	GO:0003093///regulation of glomerular filtration+++GO:0010812///negative regulation of cell-substrate adhesion+++GO:0030036///actin cytoskeleton organization+++GO:0032956///regulation of actin cytoskeleton organization+++GO:0048041///focal adhesion assembly+++GO:0051497///negative regulation of stress fiber assembly+++GO:0080135///regulation of cellular response to stress+++GO:1904950///negative …
10396	'ATP8A1'	mRNA	0.533353189426826	7.61134212121212E-13	1.13360556117258	6.78692057402597E-41	0.105876255652527	0.948890711383311	4.83	3.27	4.87	2.24	4.98	664	961	438	893	597.498706692897	802.477368027296	540.66163576727	967.130573418648		H01204///Cerebellar ataxia, mental retardation (MR), and dysequilibrium syndrome (CAMRQ)			GO:0005783///endoplasmic reticulum+++GO:0005794///Golgi apparatus+++GO:0005802///trans-Golgi network+++GO:0005886///plasma membrane+++GO:0016020///membrane+++GO:0016021///integral component of membrane+++GO:0031090///organelle membrane+++GO:0031410///cytoplasmic vesicle+++GO:0035577///azurophil granule membrane+++GO:0035579///specific granule membrane+++GO:0042584///chromaffin granule membrane+++…	GO:0000287///magnesium ion binding+++GO:0005515///protein binding+++GO:0005524///ATP binding+++GO:0016887///ATPase activity+++GO:0019829///cation-transporting ATPase activity+++GO:0022857///transmembrane transporter activity	GO:0006869///lipid transport+++GO:0007612///learning+++GO:0015914///phospholipid transport+++GO:0030335///positive regulation of cell migration+++GO:0034220///ion transmembrane transport+++GO:0043312///neutrophil degranulation+++GO:0045332///phospholipid translocation+++GO:0055085///transmembrane transport+++GO:0061092///positive regulation of phospholipid translocation+++GO:0098655///cation tran…
10406	'WFDC2'	mRNA	0.893084796083488	0.30203507924874	3.70043971814109	0.0020119988259301	10.3442959079158	4.152036744383E-4	1.51	1.02	1.93	0.15	0	7	13	1	0	6.2989321488709	10.8555731366856	1.23438729627231	0					GO:0005576///extracellular region+++GO:0005615///extracellular space+++GO:0070062///extracellular exosome	GO:0004866///endopeptidase inhibitor activity+++GO:0004867///serine-type endopeptidase inhibitor activity+++GO:0004869///cysteine-type endopeptidase inhibitor activity+++GO:0005515///protein binding+++GO:0019828///aspartic-type endopeptidase inhibitor activity+++GO:0030414///peptidase inhibitor activity	GO:0006508///proteolysis+++GO:0007283///spermatogenesis+++GO:0010466///negative regulation of peptidase activity+++GO:0010951///negative regulation of endopeptidase activity+++GO:0019731///antibacterial humoral response+++GO:0045087///innate immune response
10419	'PRMT5'	mRNA	0.300308005669759	4.21227209923664E-39	1.29767368573962	0	1.0703728569837	2.69748703355705E-296	206.54	139.87	173.2	73.37	88.74	7113	8759	3563	4171	6400.61491070267	7314.15116186378	4398.12193661823	4517.24705680759				R11216///S-adenosyl-L-methionine:[protein]-L-arginine N-methyltransferase S-Adenosyl-L-methionine + Protein-L-arginine <=> S-Adenosyl-L-homocysteine + Protein N(omega)-methyl-L-arginine+++R11218///S-adenosyl-L-methionine:[protein]-N(omega)-methyl-L-arginine N-methyltransferase ([protein]-N(omega),N(omega)'-dimethyl-L-arginine-forming) S-Adenosyl-L-methionine + Protein N(omega)-methyl-L-arginine <…	GO:0000785///chromatin+++GO:0005634///nucleus+++GO:0005654///nucleoplasm+++GO:0005694///chromosome+++GO:0005737///cytoplasm+++GO:0005794///Golgi apparatus+++GO:0005829///cytosol+++GO:0032991///protein-containing complex+++GO:0034709///methylosome+++GO:0035097///histone methyltransferase complex	GO:0002039///p53 binding+++GO:0003714///transcription corepressor activity+++GO:0005515///protein binding+++GO:0008168///methyltransferase activity+++GO:0008327///methyl-CpG binding+++GO:0008469///histone-arginine N-methyltransferase activity+++GO:0016274///protein-arginine N-methyltransferase activity+++GO:0016740///transferase activity+++GO:0035243///protein-arginine omega-N symmetric methyltra…	GO:0000387///spliceosomal snRNP assembly+++GO:0006325///chromatin organization+++GO:0006353///DNA-templated transcription, termination+++GO:0006355///regulation of transcription, DNA-templated+++GO:0006479///protein methylation+++GO:0007088///regulation of mitotic nuclear division+++GO:0018216///peptidyl-arginine methylation+++GO:0019918///peptidyl-arginine methylation, to symmetrical-dimethyl ar…
10432	'RBM14'	mRNA	-0.377467	1.4888134148936202E-14	-1.11221	6.467927712204E-177	-0.14979	6.25713542980163E-7	25.1	17	13.17	29.38	15.63	2205.62	1697.86	3670.37	1883.62	1985.06347434417	1417.90486046863	4531.43576461564	2040.39641693251					GO:0005634///nucleus+++GO:0005654///nucleoplasm+++GO:0005667///transcription factor complex+++GO:0005730///nucleolus+++GO:0005737///cytoplasm+++GO:0016607///nuclear speck+++GO:1990904///ribonucleoprotein complex	GO:0003676///nucleic acid binding+++GO:0003723///RNA binding+++GO:0003729///mRNA binding+++GO:0005515///protein binding+++GO:0030374///nuclear receptor transcription coactivator activity	GO:0000398///mRNA splicing, via spliceosome+++GO:0002218///activation of innate immune response+++GO:0009725///response to hormone+++GO:0016575///histone deacetylation+++GO:0045087///innate immune response+++GO:0045944///positive regulation of transcription by RNA polymerase II+++GO:0046600///negative regulation of centriole replication+++GO:0060395///SMAD protein signal transduction+++GO:0098534…
10439	'OLFM1'	mRNA	0.472068444315223	0.266379147402108	5.4262647547021	1.3623805212981698E-11	3.4262647547021	1.74347626680279E-8	1.22	0.83	1.15	0.06	0.12	31	43	1	4	27.8952709449997	35.9068957598062	1.23438729627231	4.33205184062104					GO:0005576///extracellular region+++GO:0005615///extracellular space+++GO:0005783///endoplasmic reticulum+++GO:0030424///axon+++GO:0043025///neuronal cell body+++GO:0043204///perikaryon+++GO:0044295///axonal growth cone+++GO:0045202///synapse	GO:0005515///protein binding	GO:0003190///atrioventricular valve formation+++GO:0007399///nervous system development+++GO:0010628///positive regulation of gene expression+++GO:0010629///negative regulation of gene expression+++GO:0010718///positive regulation of epithelial to mesenchymal transition+++GO:0023041///neuronal signal transduction+++GO:0030516///regulation of axon extension+++GO:0043065///positive regulation of ap…
10444	'ZER1'	mRNA	-0.00308598	0.989554570496768	1.09909441493274	8.23311806193078E-38	0.280438951747835	0.0172111410644872	13.88	9.4	9.44	4.49	8.36	936	934	436	769	842.257213049023	779.931177666488	538.192861174726	832.836966359396					GO:0031462///Cul2-RING ubiquitin ligase complex		GO:0006515///protein quality control for misfolded or incompletely synthesized proteins+++GO:0032436///positive regulation of proteasomal ubiquitin-dependent protein catabolic process
10446	'LRRN2'	mRNA	0.874469117916141	0.0344716892956625	2.28950661719499	2.67146549977169E-6	1.06711419585854	0.0171931484649123	0.44	0.3	0.54	0.12	0.28	24	44	9	21	21.5963387961288	36.7419398472435	11.1094856664508	22.7432721632605					GO:0005615///extracellular space+++GO:0016020///membrane+++GO:0016021///integral component of membrane+++GO:0031012///extracellular matrix	GO:0038023///signaling receptor activity	GO:0007155///cell adhesion+++GO:0007165///signal transduction
10463	'SLC30A9'	mRNA	0.317951900250383	1.11622255685358E-16	1.16627973811562	2.85743845770751E-142	0.606355960998209	2.6203489994869197E-36	48.16	32.61	41.72	21.69	27.8	2616	3261	1453	2142	2354.00092877804	2723.07876913321	1793.56474148366	2319.81376065257					GO:0005634///nucleus+++GO:0005737///cytoplasm+++GO:0005783///endoplasmic reticulum+++GO:0005856///cytoskeleton+++GO:0016020///membrane+++GO:0016021///integral component of membrane+++GO:0031410///cytoplasmic vesicle	GO:0003682///chromatin binding+++GO:0008324///cation transmembrane transporter activity+++GO:0016922///nuclear receptor binding+++GO:0030374///nuclear receptor transcription coactivator activity	GO:0006289///nucleotide-excision repair+++GO:0006811///ion transport+++GO:0006812///cation transport+++GO:0006829///zinc ion transport+++GO:0006882///cellular zinc ion homeostasis+++GO:0045944///positive regulation of transcription by RNA polymerase II+++GO:0055085///transmembrane transport+++GO:0098655///cation transmembrane transport
10464	'PIBF1'	mRNA	0.375436332900049	1.4897394465240601E-25	1.04494740605397	1.2732268714640199E-135	1.37943549011334	4.68169872384937E-198	70.9	48.01	63.45	45.58	32.79	2890	3749	1817	1441	2600.55913003384	3130.58028380264	2242.88171732678	1560.62167558373		H00530///Joubert syndrome			GO:0005576///extracellular region+++GO:0005615///extracellular space+++GO:0005634///nucleus+++GO:0005737///cytoplasm+++GO:0005813///centrosome+++GO:0005815///microtubule organizing center+++GO:0005856///cytoskeleton+++GO:0034451///centriolar satellite	GO:0005136///interleukin-4 receptor binding+++GO:0005515///protein binding	GO:0002376///immune system process+++GO:0007080///mitotic metaphase plate congression+++GO:0031393///negative regulation of prostaglandin biosynthetic process+++GO:0032695///negative regulation of interleukin-12 production+++GO:0032733///positive regulation of interleukin-10 production+++GO:0032815///negative regulation of natural killer cell activation+++GO:0042531///positive regulation of tyros…
10468	'FST'	mRNA	-0.184425	0.662943573741735	1.75899190049621	9.44791073541667E-5	1.37196877738696	0.0025483953353487	1.4	0.95	0.81	0.26	0.36	50	44	13	17	44.992372491935	36.7419398472435	16.047	18.4112203226394	04350///TGF-beta signaling pathway				GO:0005576///extracellular region+++GO:0005615///extracellular space+++GO:0005634///nucleus+++GO:0005737///cytoplasm	GO:0005515///protein binding+++GO:0038102///activin receptor antagonist activity+++GO:0043395///heparan sulfate proteoglycan binding+++GO:0048185///activin binding	GO:0000122///negative regulation of transcription by RNA polymerase II+++GO:0001501///skeletal system development+++GO:0002244///hematopoietic progenitor cell differentiation+++GO:0007275///multicellular organism development+++GO:0007276///gamete generation+++GO:0007389///pattern specification process+++GO:0008585///female gonad development+++GO:0030154///cell differentiation+++GO:0030509///BMP s…
10469	'TIMM44'	mRNA	-0.29266	3.05381787663108E-13	1.19055382231603	2.7858810018652802E-120	0.946215510192136	3.73535359757442E-72	121.55	82.31	67.68	30.55	37.64	3257	2659	1165	1380	2930.80314412464	2220.38222849592	1438.06120015724	1494.55788501426					GO:0001650///fibrillar center+++GO:0005739///mitochondrion+++GO:0005743///mitochondrial inner membrane+++GO:0005759///mitochondrial matrix+++GO:0016020///membrane	GO:0005515///protein binding+++GO:0005524///ATP binding+++GO:0051087///chaperone binding	GO:0006626///protein targeting to mitochondrion+++GO:0030150///protein import into mitochondrial matrix
1047	'CLGN'	mRNA	0.3536369546147	2.44012230702264E-6	1.86249647625007	1.3750716754208799E-83	0.525817929997381	2.24065970260223E-8	17.09	11.57	14.88	4.22	11.08	720	920	253	639	647.890163883864	768.240560442365	312.299985956893	692.045281539212					GO:0005635///nuclear envelope+++GO:0005783///endoplasmic reticulum+++GO:0005789///endoplasmic reticulum membrane+++GO:0016021///integral component of membrane	GO:0005509///calcium ion binding+++GO:0044183///protein binding involved in protein folding+++GO:0051082///unfolded protein binding	GO:0006457///protein folding+++GO:0007338///single fertilization+++GO:0007339///binding of sperm to zona pellucida+++GO:0030433///ubiquitin-dependent ERAD pathway+++GO:0030968///endoplasmic reticulum unfolded protein response+++GO:0065003///protein-containing complex assembly
10481	'HOXB13'	mRNA	0.292844259032699	0.0025268435272342	1.83257750576086	1.01771199288026E-51	1.33953749448074	6.394839239641179E-30	9.9	6.71	8.26	2.39	3.5	471	577	162	228	423.828148874028	481.820438451353	199.970741996114	246.927					GO:0000785///chromatin+++GO:0005634///nucleus+++GO:0005654///nucleoplasm+++GO:0005667///transcription factor complex	GO:0000978///RNA polymerase II proximal promoter sequence-specific DNA binding+++GO:0000981///DNA-binding transcription factor activity, RNA polymerase II-specific+++GO:0001227///DNA-binding transcription repressor activity, RNA polymerase II-specific+++GO:0003677///DNA binding+++GO:0005515///protein binding+++GO:0008327///methyl-CpG binding+++GO:0043565///sequence-specific DNA binding+++GO:19908…	GO:0000122///negative regulation of transcription by RNA polymerase II+++GO:0001525///angiogenesis+++GO:0006355///regulation of transcription, DNA-templated+++GO:0006357///regulation of transcription by RNA polymerase II+++GO:0008544///epidermis development+++GO:0009611///response to wounding+++GO:0033574///response to testosterone+++GO:0040008///regulation of growth+++GO:0060527///prostate epith…
10491	'CRTAP'	mRNA	-0.224795	2.23559009266123E-8	-1.07308	9.62408285999999E-271	-1.05012	4.24240490384615E-282	50.94	34.5	29.98	65.93	66.41	3306	2829	5952	5858	2974.89566916674	2362.33972336027	7347.07318741277	6344.28992058952		H00506///Osteogenesis imperfecta			GO:0005576///extracellular region+++GO:0005615///extracellular space+++GO:0005783///endoplasmic reticulum+++GO:0005788///endoplasmic reticulum lumen+++GO:0032991///protein-containing complex	GO:0005515///protein binding+++GO:0005518///collagen binding	GO:0007283///spermatogenesis+++GO:0018400///peptidyl-proline hydroxylation to 3-hydroxy-L-proline+++GO:0030199///collagen fibril organization+++GO:0050821///protein stabilization+++GO:0061077///chaperone-mediated protein folding+++GO:1901874///negative regulation of post-translational protein modification
10495	'ENOX2'	mRNA	0.972272784468471	5.09215026412214E-28	2.17647208903895	1.02222811228814E-86	1.05516579281682	1.88191526717557E-26	4.71	3.19	6.31	1.43	3.27	394	773	171	372	354.539895236448	645.489079589074	211.080227662564	402.880821177757					GO:0005615///extracellular space+++GO:0005829///cytosol+++GO:0005886///plasma membrane+++GO:0009897///external side of plasma membrane	GO:0003676///nucleic acid binding+++GO:0003723///RNA binding+++GO:0015035///protein disulfide oxidoreductase activity+++GO:0016491///oxidoreductase activity	GO:0007624///ultradian rhythm+++GO:0022900///electron transport chain+++GO:0040008///regulation of growth
1050	'CEBPA'	mRNA	-0.300109	0.0024331952105449	2.02658059910332	7.9164896772655E-51	1.39085498470027	2.48310311713836E-27	15.19	10.29	8.41	2.13	3.44	607	493	121	188	546.207402052091	411.676735106615	149.360862848949	203.606436509189	04932///Non-alcoholic fatty liver disease+++05200///Pathways in cancer+++05202///Transcriptional misregulation in cancer+++05221///Acute myeloid leukemia	H00003///Acute myeloid leukemia+++H02410///Myelodysplastic/myeloproliferative neoplasms+++H02412///Atypical chronic myeloid leukemia			GO:0000785///chromatin+++GO:0005634///nucleus+++GO:0005654///nucleoplasm+++GO:0005667///transcription factor complex+++GO:0005730///nucleolus+++GO:0043231///intracellular membrane-bounded organelle+++GO:0090575///RNA polymerase II transcription factor complex	GO:0000976///transcription regulatory region sequence-specific DNA binding+++GO:0000978///RNA polymerase II proximal promoter sequence-specific DNA binding+++GO:0000981///DNA-binding transcription factor activity, RNA polymerase II-specific+++GO:0001163///RNA polymerase I regulatory region sequence-specific DNA binding+++GO:0001228///DNA-binding transcription activator activity, RNA polymerase II…	GO:0000050///urea cycle+++GO:0000122///negative regulation of transcription by RNA polymerase II+++GO:0001889///liver development+++GO:0001892///embryonic placenta development+++GO:0006091///generation of precursor metabolites and energy+++GO:0006355///regulation of transcription, DNA-templated+++GO:0006357///regulation of transcription by RNA polymerase II+++GO:0006360///transcription by RNA pol…
10513	'APPBP2'	mRNA	0.210526779849197	1.09305494252874E-6	3.01527873315217	0	1.73865526257042	5.709487E-196	20.6	13.95	16.26	2.07	5.21	2215	2563	317	768	1993.16210139272	2140.21799610194	391.300772918321	831.753953399241					GO:0005634///nucleus+++GO:0005654///nucleoplasm+++GO:0005737///cytoplasm+++GO:0005874///microtubule+++GO:0005875///microtubule associated complex+++GO:0030659///cytoplasmic vesicle membrane+++GO:0031462///Cul2-RING ubiquitin ligase complex	GO:0003777///microtubule motor activity+++GO:0005515///protein binding+++GO:1990756///protein binding, bridging involved in substrate recognition for ubiquitination	GO:0006886///intracellular protein transport+++GO:0016567///protein ubiquitination+++GO:0043161///proteasome-mediated ubiquitin-dependent protein catabolic process+++GO:0046907///intracellular transport
10517	'FBXW10'	mRNA	1.25418864035661	0.0011525466453192	3.44129480156142	6.098706339462519E-11	2.38888184868158	2.15289777936963E-7	0.38	0.26	0.7	0.07	0.18	21.54	51.38	4.73	9.81	19.7966438964514	43.4222925467424	6.17193648136153	10.8301296015526					GO:0005829///cytosol		GO:0000209///protein polyubiquitination+++GO:0043687///post-translational protein modification
10520	'ZNF211'	mRNA	-0.0520222	0.548240153846154	1.84737384671331	3.65416865070729E-124	2.16370647870715	1.38704217867435E-145	23.69	16.05	15.63	4.48	3.73	1440	1389	386	310	1295.78032776773	1159.87623745048	476.47349636111	335.734017648131	05168///Herpes simplex virus 1 infection	H00513///Transient neonatal diabetes mellitus+++H01852///Postaxial polydactyly			GO:0005634///nucleus	GO:0000978///RNA polymerase II proximal promoter sequence-specific DNA binding+++GO:0000981///DNA-binding transcription factor activity, RNA polymerase II-specific+++GO:0046872///metal ion binding	GO:0006355///regulation of transcription, DNA-templated+++GO:0006357///regulation of transcription by RNA polymerase II
10529	'NEBL'	mRNA	0.491388385408959	0.0052838926350138	1.0607540310791	2.24327433666878E-8	0.260062839302503	0.374287984950438	1.04	0.71	0.89	0.46	0.82	138	194	93	162	124.178948077741	161.998552962847	114.798018553324	175.448099545152					GO:0001725///stress fiber+++GO:0030018///Z disc+++GO:0031674///I band+++GO:0070062///extracellular exosome	GO:0003779///actin binding+++GO:0005515///protein binding+++GO:0005523///tropomyosin binding+++GO:0008092///cytoskeletal protein binding+++GO:0008307///structural constituent of muscle+++GO:0031005///filamin binding+++GO:0046872///metal ion binding+++GO:0051015///actin filament binding	GO:0048747///muscle fiber development+++GO:0071691///cardiac muscle thin filament assembly
10533	'ATG7'	mRNA	0.855848675666987	1.94676110912343E-31	1.61881389805596	8.15582563520408E-80	1.11051618012245	8.2944852759009E-40	8.3	5.62	12.1	3.18	5.16	593.5	1074.13	349.74	497.46	534.509385204188	897.672393995155	432.035553695307	539.34045415732	04136///Autophagy - other+++04140///Autophagy - animal+++04216///Ferroptosis+++04613///Neutrophil extracellular trap formation	H01891///Autosomal recessive spinocerebellar ataxias			GO:0000407///phagophore assembly site+++GO:0005576///extracellular region+++GO:0005737///cytoplasm+++GO:0005829///cytosol+++GO:0005930///axoneme+++GO:0030424///axon+++GO:0034774///secretory granule lumen+++GO:1904813///ficolin-1-rich granule lumen	GO:0005515///protein binding+++GO:0008134///transcription factor binding+++GO:0008641///ubiquitin-like modifier activating enzyme activity+++GO:0019778///Atg12 activating enzyme activity+++GO:0019779///Atg8 activating enzyme activity+++GO:0042803///protein homodimerization activity	GO:0000045///autophagosome assembly+++GO:0000422///autophagy of mitochondrion+++GO:0006497///protein lipidation+++GO:0006501///C-terminal protein lipidation+++GO:0006914///autophagy+++GO:0006995///cellular response to nitrogen starvation+++GO:0007568///aging+++GO:0009267///cellular response to starvation+++GO:0009749///response to glucose+++GO:0010508///positive regulation of autophagy+++GO:00150…
105369787	'LOC105369787'	mRNA	0.109068127815163	0.818208208511429	3.94840986504679	1.55408225839624E-5	0.835770604221691	0.172915120858341	0.58	0.4	0.43	0.03	0.26	19.61	21.15	1.37	11.85	17.996948996774	18.3709699236218	2.46877459254461	12.9961555218631
105372481	'ERVK3-1'	mRNA	-0.236587	1.26399945569E-4	1.02664225527109	5.64825769045083E-45	0.894889498138324	2.65066290480427E-31	37.73	25.55	21.83	11.05	12.58	1481	1257	617	676	1332.67407321111	1049.65041790875	761.616961800013	732.116761064957
105372704	'LOC105372704'	mRNA	1.1926450779424	0.0191046723878478	-1.53916	2.15941240790975E-8	-0.426265	0.169514946326985	0.59	0.4	0.92	2.74	1.32	14	32	93	43	12.5978642977418	26.7214107979953	114.798018553324	46.5695572866762
10557	'RPP38'	mRNA	-0.123812	0.0481563541428753	1.43896751607758	5.31540131245106E-95	1.15617273519401	1.2238744529148E-60	106.5	72.12	68.91	26.73	34.71	1678	1540	568	691	1509.94402082934	1285.96789465352	701.13198428267	748.361955467285	03008///Ribosome biogenesis in eukaryotes				GO:0000172///ribonuclease MRP complex+++GO:0001650///fibrillar center+++GO:0005654///nucleoplasm+++GO:0005655///nucleolar ribonuclease P complex+++GO:0005730///nucleolus+++GO:0030681///multimeric ribonuclease P complex	GO:0004526///ribonuclease P activity+++GO:0005515///protein binding+++GO:0033204///ribonuclease P RNA binding	GO:0001682///tRNA 5'-leader removal+++GO:0006364///rRNA processing+++GO:0090502///RNA phosphodiester bond hydrolysis, endonucleolytic
1056	'CEL'	mRNA	0.109411216720582	0.602383520415739	2.52153712057952	7.88734145953118E-25	1.83187724119167	1.0603431680440801E-15	4.57	3.09	3.36	0.6	1.01	165	178	31	50	148.474829223385	148.637847563849	38.2660061844415	54.1506480077631	00100///Steroid biosynthesis+++00561///Glycerolipid metabolism+++04972///Pancreatic secretion+++04975///Fat digestion and absorption	H00410///Maturity onset diabetes of the young (MODY)	M00098///Acylglycerol degradation	R01462///cholesterol ester acylhydrolase Cholesterol ester + H2O <=> Cholesterol + Fatty acid+++R02250///triacylglycerol acylhydrolase Triacylglycerol + H2O <=> 1,2-Diacyl-sn-glycerol + Fatty acid+++R02687///1,2-diacyl-sn-glycerol acylhydrolase 1,2-Diacyl-sn-glycerol + H2O <=> 1-Acylglycerol + Fatty acid	GO:0005576///extracellular region+++GO:0005615///extracellular space+++GO:0005737///cytoplasm+++GO:0005783///endoplasmic reticulum+++GO:0005794///Golgi apparatus+++GO:0005887///integral component of plasma membrane+++GO:0009986///cell surface+++GO:0045202///synapse+++GO:0070062///extracellular exosome+++GO:0098793///presynapse+++GO:0099060///integral component of postsynaptic specialization membr…	GO:0003824///catalytic activity+++GO:0004771///sterol esterase activity+++GO:0004806///triglyceride lipase activity+++GO:0005515///protein binding+++GO:0008126///acetylesterase activity+++GO:0008201///heparin binding+++GO:0016298///lipase activity+++GO:0016787///hydrolase activity+++GO:0016788///hydrolase activity, acting on ester bonds+++GO:0038023///signaling receptor activity+++GO:0042043///ne…	GO:0006629///lipid metabolic process+++GO:0006707///cholesterol catabolic process+++GO:0007158///neuron cell-cell adhesion+++GO:0007268///chemical synaptic transmission+++GO:0009062///fatty acid catabolic process+++GO:0018350///protein esterification+++GO:0030154///cell differentiation+++GO:0030157///pancreatic juice secretion+++GO:0030299///intestinal cholesterol absorption+++GO:0042363///fat-so…
10565	'ARFGEF1'	mRNA	0.512261469772631	1.25772219892473E-25	1.18552919115549	2.79391237906423E-96	0.619102641871762	2.81407129055778E-25	12.58	8.52	12.19	5.58	8.5	1499	2138	940	1392	1348.87132730821	1785.32425894106	1160.32405849597	1507.55404053612	04144///Endocytosis	H00270///Periventricular nodular heterotopia			GO:0000139///Golgi membrane+++GO:0005654///nucleoplasm+++GO:0005730///nucleolus+++GO:0005794///Golgi apparatus+++GO:0005802///trans-Golgi network+++GO:0005829///cytosol+++GO:0016363///nuclear matrix+++GO:0030532///small nuclear ribonucleoprotein complex+++GO:0048471///perinuclear region of cytoplasm	GO:0005085///guanyl-nucleotide exchange factor activity+++GO:0005096///GTPase activator activity+++GO:0005515///protein binding+++GO:0017022///myosin binding+++GO:0034237///protein kinase A regulatory subunit binding	GO:0006887///exocytosis+++GO:0007030///Golgi organization+++GO:0010256///endomembrane system organization+++GO:0015031///protein transport+++GO:0030837///negative regulation of actin filament polymerization+++GO:0031175///neuron projection development+++GO:0032012///regulation of ARF protein signal transduction+++GO:0034260///negative regulation of GTPase activity+++GO:0043547///positive regulati…
10566	'AKAP3'	mRNA	-0.869939	2.13228148167006E-5	2.19501598240514	6.699081790454669E-11	0.465663572348812	0.179209018877216	3.02	2.05	1.13	0.26	0.87	159	87	19	63	143.075744524353	72.6488356070497	23.4533586291738	68.2298164897815					GO:0001669///acrosomal vesicle+++GO:0005634///nucleus+++GO:0005737///cytoplasm+++GO:0035686///sperm fibrous sheath+++GO:0097225///sperm midpiece+++GO:0097228///sperm principal piece	GO:0005515///protein binding+++GO:0016301///kinase activity+++GO:0051018///protein kinase A binding	GO:0001835///blastocyst hatching+++GO:0007178///transmembrane receptor protein serine/threonine kinase signaling pathway+++GO:0007338///single fertilization+++GO:0007340///acrosome reaction+++GO:0008104///protein localization
10570	'DPYSL4'	mRNA	0.382247564161174	0.0170157882276657	1.35018635492888	5.0350578901623704E-14	1.7918918046698	1.59117208369915E-19	4.34	2.94	3.85	1.56	1.19	178	232	91	67	160.172846071289	193.730228285466	112.32924396078	72.5618683304025					GO:0005737///cytoplasm+++GO:0005829///cytosol	GO:0004157///dihydropyrimidinase activity+++GO:0005515///protein binding+++GO:0016787///hydrolase activity+++GO:0016810///hydrolase activity, acting on carbon-nitrogen (but not peptide) bonds+++GO:0031005///filamin binding	GO:0006208///pyrimidine nucleobase catabolic process+++GO:0007399///nervous system development+++GO:0070997///neuron death+++GO:0097485///neuron projection guidance
10579	'TACC2'	mRNA	0.53051471669878	1.918242785993E-4	1.66801824044871	4.44623302429749E-23	1.25298074116987	7.25968521518987E-14	2.93	1.98	3.02	0.98	1.35	198	286	90	120	178.169795068063	238.822609007083	111.094856664508	129.961555218631					GO:0005634///nucleus+++GO:0005654///nucleoplasm+++GO:0005737///cytoplasm+++GO:0005815///microtubule organizing center+++GO:0005829///cytosol+++GO:0005856///cytoskeleton+++GO:0005886///plasma membrane	GO:0016922///nuclear receptor binding+++GO:0035257///nuclear hormone receptor binding	GO:0000226///microtubule cytoskeleton organization+++GO:0007052///mitotic spindle organization+++GO:0008283///cell proliferation+++GO:0021987///cerebral cortex development
1058	'CENPA'	mRNA	0.424037497529796	1.03101825684932E-9	0.548419802323961	8.83460307692308E-13	1.1926450779424	6.73341474554707E-45	42.68	28.91	39.17	27.55	18.45	799	1072	733	469	718.978112421121	895.167261732843	904.806	507.933078312817					GO:0000775///chromosome, centromeric region+++GO:0000776///kinetochore+++GO:0000778///condensed nuclear chromosome kinetochore+++GO:0000779///condensed chromosome, centromeric region+++GO:0000786///nucleosome+++GO:0000939///condensed chromosome inner kinetochore+++GO:0005634///nucleus+++GO:0005654///nucleoplasm+++GO:0005721///pericentric heterochromatin+++GO:0005829///cytosol	GO:0003677///DNA binding+++GO:0003682///chromatin binding+++GO:0005515///protein binding+++GO:0046982///protein heterodimerization activity	GO:0000132///establishment of mitotic spindle orientation+++GO:0000281///mitotic cytokinesis+++GO:0007052///mitotic spindle organization+++GO:0016032///viral process+++GO:0034080///CENP-A containing nucleosome assembly+++GO:0051382///kinetochore assembly+++GO:0071459///protein localization to chromosome, centromeric region
10580	'SORBS1'	mRNA	0.45792331213202	1.95830467997952E-5	1.49998737169856	2.5730812394822E-32	0.521488440909486	8.47151853101479E-5	3.54	2.4	3.35	1.21	2.54	348	478	169	333	313.146912543867	399.151073795055	208.61145307002	360.643315731702	03320///PPAR signaling pathway+++04520///Adherens junction+++04910///Insulin signaling pathway				GO:0001725///stress fiber+++GO:0005634///nucleus+++GO:0005737///cytoplasm+++GO:0005813///centrosome+++GO:0005829///cytosol+++GO:0005886///plasma membrane+++GO:0005912///adherens junction+++GO:0005915///zonula adherens+++GO:0005925///focal adhesion+++GO:0016363///nuclear matrix+++GO:0016600///flotillin complex+++GO:0030055///cell-substrate junction+++GO:0045121///membrane raft	GO:0003779///actin binding+++GO:0005158///insulin receptor binding+++GO:0005515///protein binding+++GO:0008092///cytoskeletal protein binding+++GO:0030159///receptor signaling complex scaffold activity	GO:0006936///muscle contraction+++GO:0007160///cell-matrix adhesion+++GO:0008286///insulin receptor signaling pathway+++GO:0031589///cell-substrate adhesion+++GO:0032869///cellular response to insulin stimulus+++GO:0043149///stress fiber assembly+++GO:0045725///positive regulation of glycogen biosynthetic process+++GO:0046326///positive regulation of glucose import+++GO:0046628///positive regulat…
10587	'TXNRD2'	mRNA	0.472610216829512	3.2659855263157896E-11	1.41737158010003	1.5085534133333299E-62	1.17062482927116	7.417726454491369E-42	24.98	16.92	23.78	8.68	11.02	743	1031	386	458	668.586655230154	860.930454147911	476.47349636111	496.01993575111	00450///Selenocompound metabolism+++05200///Pathways in cancer+++05225///Hepatocellular carcinoma	H00256///Familial glucocorticoid deficiency		R03596///hydrogen selenide:NADP+ oxidoreductase Hydrogen selenide + 3 NADP+ + 3 H2O <=> Selenite + 3 NADPH + 5 H++++R09372///methaneselenol:NADP+ oxidoreductase 2 NADPH + 2 H+ + Methylselenic acid <=> 2 NADP+ + 2 H2O + Methaneselenol	GO:0005737///cytoplasm+++GO:0005739///mitochondrion+++GO:0005759///mitochondrial matrix+++GO:0005829///cytosol+++GO:0043231///intracellular membrane-bounded organelle	GO:0000166///nucleotide binding+++GO:0004791///thioredoxin-disulfide reductase activity+++GO:0005515///protein binding+++GO:0016491///oxidoreductase activity+++GO:0016668///oxidoreductase activity, acting on a sulfur group of donors, NAD(P) as acceptor+++GO:0050660///flavin adenine dinucleotide binding	GO:0000305///response to oxygen radical+++GO:0034599///cellular response to oxidative stress+++GO:0045454///cell redox homeostasis+++GO:0098869///cellular oxidant detoxification
1059	'CENPB'	mRNA	-0.0951007	0.14265994982957	1.49235135053628	3.1581811847246903E-106	0.427787738831189	5.2315196265633304E-9	38.68	26.2	24.68	9.05	19.66	1740	1629	579	1211	1565.73456271934	1360.28681843545	714.710244541665	1311.52869474802					GO:0000775///chromosome, centromeric region+++GO:0000779///condensed chromosome, centromeric region+++GO:0005634///nucleus+++GO:0005654///nucleoplasm+++GO:0005694///chromosome+++GO:0005721///pericentric heterochromatin+++GO:0016604///nuclear body	GO:0003677///DNA binding+++GO:0003682///chromatin binding+++GO:0003696///satellite DNA binding+++GO:0019237///centromeric DNA binding+++GO:0043565///sequence-specific DNA binding
10597	'TRAPPC2B'	mRNA	-0.288217	0.0094230056571867	1.57085290130572	1.21531051309164E-29	1.22594148841752	1.4023138077686399E-18	64.48	43.67	36.25	12.43	16.62	497	407	137	174	447.224182569834	339.862943587003	169.111059589306	188.444255067015		H00760///Spondyloepiphyseal dysplasia tarda+++H02472///Early-onset progressive encephalopathy			GO:0005634///nucleus+++GO:0005654///nucleoplasm+++GO:0005737///cytoplasm+++GO:0005783///endoplasmic reticulum+++GO:0005793///endoplasmic reticulum-Golgi intermediate compartment+++GO:0030008///TRAPP complex+++GO:0043231///intracellular membrane-bounded organelle+++GO:0048471///perinuclear region of cytoplasm		GO:0006888///ER to Golgi vesicle-mediated transport
10602	'CDC42EP3'	mRNA	0.231815675223074	0.0011003935785889	1.48430016171596	1.08596416102136E-66	0.850252880495318	2.1680733310696102E-23	10.44	7.07	8.31	3.09	4.97	872	1024	366	568	784.666976259346	855.08514553585	451.785750435664	615.151361368188					GO:0005737///cytoplasm+++GO:0005829///cytosol+++GO:0005856///cytoskeleton+++GO:0005886///plasma membrane+++GO:0012505///endomembrane system+++GO:0015629///actin cytoskeleton	GO:0005515///protein binding+++GO:0005519///cytoskeletal regulatory protein binding	GO:0007165///signal transduction+++GO:0007266///Rho protein signal transduction+++GO:0008360///regulation of cell shape+++GO:0030838///positive regulation of actin filament polymerization+++GO:0031274///positive regulation of pseudopodium assembly
10610	'ST6GALNAC2'	mRNA	-0.0801703	0.831085571068331	1.88135550350138	1.5995792105455E-7	0.669851398307669	0.0615679366158868	2.66	1.8	1.71	0.48	1.15	74	70	19	44	66.5887112880638	58.4530861206147	23.4533586291738	47.6525702468315	00512///Mucin type O-glycan biosynthesis			R05914///No_INFO CMP-N-acetylneuraminate + G00026 <=> CMP + G00027+++R12704///No_INFO CMP-N-acetylneuraminate + T antigen <=> CMP + G10794	GO:0000139///Golgi membrane+++GO:0005794///Golgi apparatus+++GO:0016020///membrane+++GO:0016021///integral component of membrane	GO:0001665///alpha-N-acetylgalactosaminide alpha-2,6-sialyltransferase activity+++GO:0008373///sialyltransferase activity+++GO:0016740///transferase activity+++GO:0016757///transferase activity, transferring glycosyl groups	GO:0006486///protein glycosylation+++GO:0006493///protein O-linked glycosylation+++GO:0016266///O-glycan processing+++GO:0019082///viral protein processing+++GO:0097503///sialylation+++GO:1990743///protein sialylation
1062	'CENPE'	mRNA	0.670264324430096	4.4891452122449E-126	1.37277044785293	0	1.76704938696498	0	30.42	20.6	32.96	13.01	10.36	4192	6671	2576	1960	3772.16050972383	5570.57910729458	3179.78167519746	2122.70540190431		H00269///Primary microcephaly			GO:0000775///chromosome, centromeric region+++GO:0000776///kinetochore+++GO:0000777///condensed chromosome kinetochore+++GO:0000779///condensed chromosome, centromeric region+++GO:0005634///nucleus+++GO:0005654///nucleoplasm+++GO:0005694///chromosome+++GO:0005828///kinetochore microtubule+++GO:0005829///cytosol+++GO:0005874///microtubule+++GO:0015630///microtubule cytoskeleton+++GO:0016020///memb…	GO:0003777///microtubule motor activity+++GO:0005515///protein binding+++GO:0005524///ATP binding+++GO:0008017///microtubule binding+++GO:0008574///ATP-dependent microtubule motor activity, plus-end-directed+++GO:0043515///kinetochore binding	GO:0000278///mitotic cell cycle+++GO:0006890///retrograde vesicle-mediated transport, Golgi to ER+++GO:0007018///microtubule-based movement+++GO:0007052///mitotic spindle organization+++GO:0007059///chromosome segregation+++GO:0007079///mitotic chromosome movement towards spindle pole+++GO:0007080///mitotic metaphase plate congression+++GO:0007275///multicellular organism development+++GO:0019886…
10621	'POLR3F'	mRNA	-0.20997	7.473408090678E-4	1.22201764667766	3.0001884762808403E-61	0.817510814890986	6.33320116802483E-27	48.76	33.02	27.97	12.12	17.1	1484	1283	550	728	1335.37361556063	1071.36156418212	678.913012949768	788.43343499303	03020///RNA polymerase+++04623///Cytosolic DNA-sensing pathway				GO:0005634///nucleus+++GO:0005654///nucleoplasm+++GO:0005666///RNA polymerase III complex+++GO:0005829///cytosol	GO:0003690///double-stranded DNA binding+++GO:0003899///DNA-directed 5'-3' RNA polymerase activity+++GO:0005515///protein binding	GO:0006359///regulation of transcription by RNA polymerase III+++GO:0006383///transcription by RNA polymerase III+++GO:0032481///positive regulation of type I interferon production+++GO:0032728///positive regulation of interferon-beta production+++GO:0045087///innate immune response+++GO:0045089///positive regulation of innate immune response+++GO:0051607///defense response to virus
10623	'POLR3C'	mRNA	0.321384896898737	7.658206572133171E-24	3.76845600048655	0	2.92469608681807	0	86.45	58.54	86.15	5.77	11.18	3719	4647	341	612	3346.53266595012	3880.44987432138	420.926068028856	662.80393161502	03020///RNA polymerase+++04623///Cytosolic DNA-sensing pathway				GO:0005654///nucleoplasm+++GO:0005666///RNA polymerase III complex+++GO:0005829///cytosol	GO:0003697///single-stranded DNA binding+++GO:0003899///DNA-directed 5'-3' RNA polymerase activity+++GO:0005515///protein binding	GO:0006351///transcription, DNA-templated+++GO:0006359///regulation of transcription by RNA polymerase III+++GO:0032481///positive regulation of type I interferon production+++GO:0032728///positive regulation of interferon-beta production+++GO:0045087///innate immune response+++GO:0045089///positive regulation of innate immune response+++GO:0051607///defense response to virus
10628	'TXNIP'	mRNA	-0.236792	7.276775781250001E-12	-1.57249	0	-0.81206	1.67423475586854E-214	96.95	65.66	56.03	172.25	105.62	4380	3717	11055	6526	3941.3318302935	3103.85887300464	13646.1515602903	7067.74257797323	04621///NOD-like receptor signaling pathway				GO:0005634///nucleus+++GO:0005737///cytoplasm+++GO:0005758///mitochondrial intermembrane space+++GO:0005829///cytosol	GO:0004857///enzyme inhibitor activity+++GO:0005515///protein binding+++GO:0031625///ubiquitin protein ligase binding	GO:0000122///negative regulation of transcription by RNA polymerase II+++GO:0006606///protein import into nucleus+++GO:0007049///cell cycle+++GO:0009410///response to xenobiotic stimulus+++GO:0009612///response to mechanical stimulus+++GO:0009749///response to glucose+++GO:0015031///protein transport+++GO:0030216///keratinocyte differentiation+++GO:0032355///response to estradiol+++GO:0032570///r…
10629	'TAF6L'	mRNA	0.0370469867553196	0.774331712385176	1.49439529089213	3.38462901976972E-24	0.564784618783526	2.208246700273E-4	12.37	8.38	8.45	3.28	6.76	346	355	126	240	311.34721764419	296.44065104026	155.532799330311	259.923110437263	03022///Basal transcription factors	H01879///Wiedemann-Steiner syndrome			GO:0000118///histone deacetylase complex+++GO:0000124///SAGA complex+++GO:0005634///nucleus+++GO:0005654///nucleoplasm+++GO:0005669///transcription factor TFIID complex+++GO:0030914///STAGA complex+++GO:0046695///SLIK (SAGA-like) complex+++GO:0070062///extracellular exosome	GO:0003677///DNA binding+++GO:0003713///transcription coactivator activity+++GO:0005515///protein binding+++GO:0016251///RNA polymerase II general transcription initiation factor activity+++GO:0046982///protein heterodimerization activity	GO:0006338///chromatin remodeling+++GO:0006352///DNA-templated transcription, initiation+++GO:0006355///regulation of transcription, DNA-templated+++GO:0006357///regulation of transcription by RNA polymerase II+++GO:0006367///transcription initiation from RNA polymerase II promoter+++GO:0016573///histone acetylation+++GO:0043966///histone H3 acetylation+++GO:0045893///positive regulation of trans…
1063	'CENPF'	mRNA	0.349386730468077	1.76966473099415E-33	1.36838276254283	5.14273E-319	1.5227321789948	0	25.45	17.24	22.11	8.6	8.2	4434	5649	2188	1966	3989.92359258479	4717.16404993361	2700.83940424381	2129.20347966524		H01814///Stromme syndrome			GO:0000775///chromosome, centromeric region+++GO:0000776///kinetochore+++GO:0000785///chromatin+++GO:0000922///spindle pole+++GO:0000940///condensed chromosome outer kinetochore+++GO:0005634///nucleus+++GO:0005635///nuclear envelope+++GO:0005654///nucleoplasm+++GO:0005737///cytoplasm+++GO:0005813///centrosome+++GO:0005819///spindle+++GO:0005829///cytosol+++GO:0005930///axoneme+++GO:0016363///nucl…	GO:0003682///chromatin binding+++GO:0005515///protein binding+++GO:0008017///microtubule binding+++GO:0008022///protein C-terminus binding+++GO:0008134///transcription factor binding+++GO:0042803///protein homodimerization activity+++GO:0070840///dynein complex binding	GO:0000278///mitotic cell cycle+++GO:0001822///kidney development+++GO:0007052///mitotic spindle organization+++GO:0007059///chromosome segregation+++GO:0007094///mitotic spindle assembly checkpoint+++GO:0007517///muscle organ development+++GO:0009410///response to xenobiotic stimulus+++GO:0010389///regulation of G2/M transition of mitotic cell cycle+++GO:0015031///protein transport+++GO:0016202/…
10643	'IGF2BP3'	mRNA	0.0065436569029286	0.84973880818913	1.23317342257499	1.0558329566248301E-85	0.710921820846858	4.59687799110752E-28	26.32	17.82	18.46	7.81	11.85	1770.78	1778.83	756.68	1086.74	1593.62983366434	1485.54343155105	934.431183278136	1177.23508768877					GO:0005634///nucleus+++GO:0005737///cytoplasm+++GO:0005829///cytosol	GO:0003723///RNA binding+++GO:0003729///mRNA binding+++GO:0003730///mRNA 3'-UTR binding+++GO:0005515///protein binding+++GO:0045182///translation regulator activity+++GO:0048027///mRNA 5'-UTR binding	GO:0001817///regulation of cytokine production+++GO:0006412///translation+++GO:0007399///nervous system development+++GO:0009653///anatomical structure morphogenesis+++GO:0010468///regulation of gene expression+++GO:0017148///negative regulation of translation+++GO:0043488///regulation of mRNA stability+++GO:0051028///mRNA transport+++GO:0051252///regulation of RNA metabolic process
10650	'PRELID3A'	mRNA	0.684224132094233	1.512759047196E-4	1.21473884879301	6.01633256692485E-10	1.55458885167764	4.21910863596298E-13	4.66	3.16	5.1	2.18	1.84	117	188	81	64	105.282151631128	156.988288438222	99.9853709980568	69.3128294499367					GO:0005739///mitochondrion+++GO:0005758///mitochondrial intermembrane space	GO:0005515///protein binding+++GO:1990050///phosphatidic acid transporter activity	GO:0006869///lipid transport+++GO:0015914///phospholipid transport+++GO:0120009///intermembrane lipid transfer
10653	'SPINT2'	mRNA	0.479609500574927	0.0642988520239697	1.41990325445066	4.21567316551888E-7	0.84799690655495	0.003349622405105	2.95	1.99	2.8	1.08	1.67	71	99	37	55	63.8891689385477	82.669364656298	45.6723299620753	59.5657128085394		H01174///Congenital diarrhea			GO:0005576///extracellular region+++GO:0005737///cytoplasm+++GO:0005886///plasma membrane+++GO:0016020///membrane+++GO:0016021///integral component of membrane	GO:0004866///endopeptidase inhibitor activity+++GO:0004867///serine-type endopeptidase inhibitor activity	GO:0001843///neural tube closure+++GO:0007163///establishment or maintenance of cell polarity+++GO:0010951///negative regulation of endopeptidase activity+++GO:0022408///negative regulation of cell-cell adhesion+++GO:0060672///epithelial cell morphogenesis involved in placental branching+++GO:0071711///basement membrane organization+++GO:0071773///cellular response to BMP stimulus+++GO:2000146///…
10654	'PMVK'	mRNA	0.379451796008338	0.0055372848256285	1.21770072601173	1.52774539268947E-15	0.234188848800295	0.348081820484171	19.27	13.05	17.2	7.58	15.67	236	307	132	261	212.363998161933	256.358534843267	162.939123107944	282.666382600523	00900///Terpenoid backbone biosynthesis+++04146///Peroxisome	H01933///Porokeratosis	M00095///C5 isoprenoid biosynthesis, mevalonate pathway	R03245///ATP:(R)-5-phosphomevalonate phosphotransferase ATP + (R)-5-Phosphomevalonate <=> ADP + (R)-5-Diphosphomevalonate	GO:0005777///peroxisome+++GO:0005829///cytosol+++GO:0016020///membrane+++GO:0070062///extracellular exosome	GO:0004631///phosphomevalonate kinase activity+++GO:0005515///protein binding+++GO:0005524///ATP binding	GO:0006695///cholesterol biosynthetic process+++GO:0016126///sterol biosynthetic process+++GO:0016310///phosphorylation+++GO:0019216///regulation of lipid metabolic process+++GO:0019287///isopentenyl diphosphate biosynthetic process, mevalonate pathway+++GO:0070723///response to cholesterol
10659	'CELF2'	mRNA	3.11042398969365	5.0093795203836905E-17	4.98489310760979	9.18339213686249E-24	4.98489310760979	6.903098827838831E-23	0.08	0.06	0.55	0.02	0.02	11	95	3	3	9.8983219482257	79.3291883065486	3.70316188881692	3.24903888046578		H00606///Early infantile epileptic encephalopathy			GO:0005634///nucleus+++GO:0005654///nucleoplasm+++GO:0005737///cytoplasm+++GO:0043231///intracellular membrane-bounded organelle+++GO:0090543///Flemming body+++GO:1990904///ribonucleoprotein complex	GO:0003676///nucleic acid binding+++GO:0003723///RNA binding+++GO:0003729///mRNA binding+++GO:0003730///mRNA 3'-UTR binding+++GO:0036002///pre-mRNA binding	GO:0000381///regulation of alternative mRNA splicing, via spliceosome+++GO:0006376///mRNA splice site selection+++GO:0006396///RNA processing+++GO:0008016///regulation of heart contraction
10660	'LBX1'	mRNA	0.0294437778924818	0.909566394193587	1.4594316186373	2.31337338696857E-7	1.87446911791614	1.75652731075697E-9	3.8	2.57	2.65	0.99	0.77	97	99	36	27	87.2852026343539	82.669364656298	44.437942665803	29.2413499241921		H00916///Congenital central hypoventilation syndrome			GO:0000785///chromatin+++GO:0005634///nucleus+++GO:0005667///transcription factor complex	GO:0000981///DNA-binding transcription factor activity, RNA polymerase II-specific+++GO:0003677///DNA binding+++GO:0005515///protein binding+++GO:1990837///sequence-specific double-stranded DNA binding	GO:0001947///heart looping+++GO:0006357///regulation of transcription by RNA polymerase II+++GO:0007517///muscle organ development+++GO:0008285///negative regulation of cell proliferation+++GO:0009653///anatomical structure morphogenesis+++GO:0021522///spinal cord motor neuron differentiation+++GO:0045665///negative regulation of neuron differentiation+++GO:0048664///neuron fate determination
10667	'FARS2'	mRNA	1.30039493333772	1.3428390086805599E-30	2.54748779530249	1.0026495676419999E-72	2.03291462247274	8.198741296978631E-52	9.19	6.22	15.65	2.46	3.58	216	532	91	130	194.367049165159	444.243454516672	112.32924396078	140.791684820184	00970///Aminoacyl-tRNA biosynthesis	H00266///Hereditary spastic paraplegia+++H00891///Combined oxidative phosphorylation deficiency+++H02466///Rajab interstitial lung disease with brain calcification		R03660///L-Phenylalanine:tRNA(Ala) ligase (AMP-forming) ATP + L-Phenylalanine + tRNA(Phe) <=> AMP + Diphosphate + L-Phenylalanyl-tRNA(Phe)	GO:0005737///cytoplasm+++GO:0005739///mitochondrion+++GO:0005759///mitochondrial matrix	GO:0000049///tRNA binding+++GO:0000166///nucleotide binding+++GO:0004812///aminoacyl-tRNA ligase activity+++GO:0004826///phenylalanine-tRNA ligase activity+++GO:0005515///protein binding+++GO:0005524///ATP binding+++GO:0016874///ligase activity	GO:0006412///translation+++GO:0006418///tRNA aminoacylation for protein translation+++GO:0006432///phenylalanyl-tRNA aminoacylation+++GO:0008033///tRNA processing+++GO:0043039///tRNA aminoacylation
10668	'CGRRF1'	mRNA	0.0533230601783287	0.517389366395494	1.94709273405341	1.78417799165425E-90	1.39212497363009	5.15143430232558E-51	31.29	21.19	22.14	5.92	9.04	903	937	243	357	812.562247204346	782.436	299.95611299417	386.635626775428					GO:0005654///nucleoplasm+++GO:0005783///endoplasmic reticulum+++GO:0016020///membrane+++GO:0016021///integral component of membrane+++GO:0043231///intracellular membrane-bounded organelle	GO:0005515///protein binding+++GO:0046872///metal ion binding	GO:0007049///cell cycle+++GO:0007050///cell cycle arrest+++GO:0008285///negative regulation of cell proliferation+++GO:0030308///negative regulation of cell growth
106707243	'PRH1-TAS2R14'	mRNA	0.756038180005861	0.0255355791672392	1.22301377048883	5.060232217806E-4	0.132387578527614	0.954091098914001	1.51	1.02	1.74	0.77	1.7	36.67	61.93	26.53	56.5	33.2943556440319	51.7727334211159	33.3284569993523	61.7317387288499					GO:0016021///integral component of membrane	GO:0004930///G protein-coupled receptor activity	GO:0050909///sensory perception of taste
10677	'AVIL'	mRNA	-4.10517	1.39836056915888E-86	0.0647574598120676	0.978879203484682	-0.520205	0.162369188353048	8.08	5.47	0.26	0.34	0.6	396	23.01	22	33	356.339590136125	20.0410580984965	27.1565205179907	35.7394276851236		H01657///Nephrotic syndrome			GO:0005737///cytoplasm+++GO:0005884///actin filament+++GO:0005925///focal adhesion+++GO:0015629///actin cytoskeleton+++GO:0030027///lamellipodium+++GO:0030424///axon+++GO:0042995///cell projection+++GO:0043005///neuron projection	GO:0003779///actin binding+++GO:0005515///protein binding+++GO:0005546///phosphatidylinositol-4,5-bisphosphate binding+++GO:0051015///actin filament binding+++GO:0071933///Arp2/3 complex binding	GO:0007015///actin filament organization+++GO:0007399///nervous system development+++GO:0008154///actin polymerization or depolymerization+++GO:0010592///positive regulation of lamellipodium assembly+++GO:0010976///positive regulation of neuron projection development+++GO:0051014///actin filament severing+++GO:0051016///barbed-end actin filament capping+++GO:0060271///cilium assembly+++GO:1900480…
106821730	'BUB1B-PAK6'	mRNA	-2.14032	1.60536591219223E-6	-0.609266	0.285074380492724	-0.951003	0.0570646975850713	0.83	0.56	0.12	0.2	0.26	50.17	11.38	17.36	22	45.8922199417737	10.0205290492482	22.2189713329015	23.8262851234157	04012///ErbB signaling pathway+++04014///Ras signaling pathway+++04360///Axon guidance+++04510///Focal adhesion+++04660///T cell receptor signaling pathway+++04810///Regulation of actin cytoskeleton+++05170///Human immunodeficiency virus 1 infection+++05211///Renal cell carcinoma				GO:0001650///fibrillar center+++GO:0005634///nucleus+++GO:0005654///nucleoplasm+++GO:0005737///cytoplasm+++GO:0005829///cytosol+++GO:0030054///cell junction	GO:0000166///nucleotide binding+++GO:0004672///protein kinase activity+++GO:0004674///protein serine/threonine kinase activity+++GO:0005515///protein binding+++GO:0005524///ATP binding+++GO:0016301///kinase activity+++GO:0016740///transferase activity+++GO:0045296///cadherin binding	GO:0006355///regulation of transcription, DNA-templated+++GO:0006468///protein phosphorylation+++GO:0006915///apoptotic process+++GO:0007010///cytoskeleton organization+++GO:0007612///learning+++GO:0007613///memory+++GO:0007626///locomotory behavior+++GO:0016310///phosphorylation+++GO:0031098///stress-activated protein kinase signaling cascade+++GO:0032147///activation of protein kinase activity+…
10693	'CCT6B'	mRNA	-0.129691	0.52517638372093	3.85085656069419	5.498908102068039E-42	2.85085656069419	1.6854591047370697E-30	8.45	5.73	5.32	0.37	0.76	221	202	14	28	198.866286414353	168.678905662345	17.2814221478123	30.3243628843473					GO:0005829///cytosol+++GO:0005832///chaperonin-containing T-complex	GO:0005524///ATP binding+++GO:0016887///ATPase activity+++GO:0044183///protein binding involved in protein folding+++GO:0051082///unfolded protein binding	GO:0006457///protein folding+++GO:1901998///toxin transport
1070	'CETN3'	mRNA	0.488649827764284	9.61049064792176E-24	1.13415387042049	5.6141633180133396E-90	1.06797679381601	3.71036302237136E-73	41.83	28.33	40.03	18.81	20.42	1533	2151	980	1026	1379.46614060273	1796.17983207775	1209.69955034686	1111.1712971193					GO:0005634///nucleus+++GO:0005635///nuclear envelope+++GO:0005643///nuclear pore+++GO:0005730///nucleolus+++GO:0005737///cytoplasm+++GO:0005813///centrosome+++GO:0005814///centriole+++GO:0005815///microtubule organizing center+++GO:0005856///cytoskeleton+++GO:0032391///photoreceptor connecting cilium+++GO:0035869///ciliary transition zone+++GO:0036064///ciliary basal body+++GO:0044615///nuclear p…	GO:0005509///calcium ion binding+++GO:0005515///protein binding+++GO:0008017///microtubule binding+++GO:0031683///G-protein beta/gamma-subunit complex binding+++GO:0046872///metal ion binding	GO:0007049///cell cycle+++GO:0007098///centrosome cycle+++GO:0015031///protein transport+++GO:0051028///mRNA transport+++GO:0051301///cell division
107080638	'TBC1D7-LOC100130357'	mRNA	-0.0146643	0.973679221962617	1.67069237474704	5.26906957046128E-5	0.998844457254291	0.014666958936663	1.44	0.98	0.97	0.32	0.52	50.43	49.92	15.68	24.98	45.8922199417737	41.7522043718677	19.7501967403569	27.0753240038815	04150///mTOR signaling pathway	H02446///Autosomal recessive macrocephaly/megalencephaly syndrome			GO:0005829///cytosol+++GO:0031410///cytoplasmic vesicle+++GO:0036064///ciliary basal body	GO:0005096///GTPase activator activity+++GO:0005515///protein binding+++GO:0031267///small GTPase binding	GO:0031398///positive regulation of protein ubiquitination+++GO:0032007///negative regulation of TOR signaling+++GO:0043547///positive regulation of GTPase activity+++GO:0070848///response to growth factor+++GO:0090630///activation of GTPase activity+++GO:1902018///negative regulation of cilium assembly
10713	'USP39'	mRNA	-0.600836	2.53530747E-178	1.21140791975316	0	1.49945757768345	0	388.13	262.85	174.4	75.57	64.88	11972	7894	3409	2792	10772.9736694689	6591.83802623047	4208.02629299229	3023.77218475349	03040///Spliceosome				GO:0005634///nucleus+++GO:0005654///nucleoplasm+++GO:0005681///spliceosomal complex+++GO:0046540///U4/U6 x U5 tri-snRNP complex	GO:0004843///thiol-dependent ubiquitin-specific protease activity+++GO:0005515///protein binding+++GO:0008270///zinc ion binding	GO:0000245///spliceosomal complex assembly+++GO:0000398///mRNA splicing, via spliceosome+++GO:0006397///mRNA processing+++GO:0007049///cell cycle+++GO:0008380///RNA splicing+++GO:0016579///protein deubiquitination+++GO:0051301///cell division
10716	'TBR1'	mRNA	-2.67807	2.05649335457558E-5	2.32192809488736	0.176357049228029	1.32192809488736	0.418256107468643	0.53	0.36	0.06	0.01	0.02	32	5	1	2	28.7951183948384	4.17522043718677	1.23438729627231	2.16602592031052		H02371///Intellectual developmental disorder with autism and speech delay			GO:0005634///nucleus	GO:0000978///RNA polymerase II proximal promoter sequence-specific DNA binding+++GO:0000981///DNA-binding transcription factor activity, RNA polymerase II-specific+++GO:0003677///DNA binding+++GO:0003700///DNA-binding transcription factor activity+++GO:0005515///protein binding+++GO:0019901///protein kinase binding	GO:0001661///conditioned taste aversion+++GO:0001708///cell fate specification+++GO:0001947///heart looping+++GO:0006355///regulation of transcription, DNA-templated+++GO:0006357///regulation of transcription by RNA polymerase II+++GO:0007420///brain development+++GO:0010092///specification of animal organ identity+++GO:0010975///regulation of neuron projection development+++GO:0021764///amygdala…
107282092	'BOLA2-SMG1P6'	mRNA	0.383590109767616	1.12624675510204E-22	1.40857616069525	1.3687120908366502E-188	1.35829676980314	4.91691907142857E-164	116.35	78.79	110.51	39.18	40.7	2438.57	3181.32	1198.35	1240.85	2194.72793015659	2657.11028622566	1480.0303682305	1344.01908355268					GO:0005634///nucleus+++GO:0005737///cytoplasm+++GO:0005829///cytosol	GO:0016301///kinase activity+++GO:0051536///iron-sulfur cluster binding	GO:0006879///cellular iron ion homeostasis+++GO:0035722///interleukin-12-mediated signaling pathway+++GO:0044571///[2Fe-2S] cluster assembly+++GO:0097428///protein maturation by iron-sulfur cluster transfer
107303344	'SETDB2-PHF11'	mRNA	11.1254134704833	1.20812032209512E-6	11.1254134704833	7.17244490968801E-7	11.1254134704833	1.36020753566602E-6	0	0	0.26	0	0	0	22.34	0	0	0	19.2060140110591	0	0				R03875///No_INFO Protein lysine + S-Adenosyl-L-methionine <=> Protein N6-methyl-L-lysine + S-Adenosyl-L-homocysteine+++R04866///S-adenosyl-L-methionine:cytochrome-c-L-lysine N6-methyltransferase S-Adenosyl-L-methionine + Protein N6-methyl-L-lysine <=> S-Adenosyl-L-homocysteine + Protein N6,N6-dimethyl-L-lysine+++R04867///S-adenosyl-L-methionine:cytochrome-c-L-lysine N6-methyltransferase S-Adenosy…		GO:0046872///metal ion binding
10738	'RFPL3'	mRNA	-1.23816	1.53814076321959E-5	1.37851162325373	0.0025729570384398	1.58496250072116	0.001366790595087	5.67	3.84	1.68	0.66	0.56	92	39	15	13	82.7859653851604	32.5667194100568	18.5158094440846	14.0791684820184					GO:0000785///chromatin+++GO:0005654///nucleoplasm+++GO:0005737///cytoplasm	GO:0004842///ubiquitin-protein transferase activity+++GO:0005515///protein binding+++GO:0046872///metal ion binding	GO:0016032///viral process+++GO:0016567///protein ubiquitination+++GO:0045893///positive regulation of transcription, DNA-templated
10739	'RFPL2'	mRNA	0	1.01005285035629	2.38466385023533	6.04661889242371E-7	0.854149133536545	0.0495002111480251	1.58	1.07	1.1	0.23	0.56	47	47	9	26	42.2928301424189	39.2470721095556	11.1094856664508	28.1583369640368					GO:0000785///chromatin+++GO:0005654///nucleoplasm	GO:0004842///ubiquitin-protein transferase activity+++GO:0046872///metal ion binding	GO:0016567///protein ubiquitination+++GO:0045893///positive regulation of transcription, DNA-templated
10742	'RAI2'	mRNA	1.77258950389693	1.875781724738E-4	4.35755200461808	5.24818099959145E-10	3.77258950389693	9.787594225449521E-9	0.31	0.21	0.84	0.04	0.07	12	41	2	3	10.7981693980644	34.2368075849315	2.46877459254461	3.24903888046578					GO:0005575///cellular_component	GO:0003674///molecular_function+++GO:0005515///protein binding	GO:0009792///embryo development ending in birth or egg hatching
10745	'PHTF1'	mRNA	0.756929946692327	2.29942237987013E-29	1.39304653536359	8.476252831034481E-73	0.811150337690214	1.2793376811111102E-25	18.53	12.55	21.39	8.76	13.17	732	1237	471	705	658.688333281928	1032.94953616001	581.396416544256	763.524136909459					GO:0005783///endoplasmic reticulum+++GO:0005789///endoplasmic reticulum membrane+++GO:0005801///cis-Golgi network+++GO:0016020///membrane+++GO:0016021///integral component of membrane	GO:0003677///DNA binding
10747	'MASP2'	mRNA	-1.23879	7.35268918058132E-7	1.39592867633114	4.988185928649E-4	1.47393118833241	5.666187257717E-4	3.61	2.45	0.91	0.36	0.35	118	50	19	18	106.181999080967	41.7522043718677	23.4533586291738	19.4942332827947	04610///Complement and coagulation cascades+++05150///Staphylococcus aureus infection+++05171///Coronavirus disease - COVID-19	H00105///Mannose-binding lectin pathway component defects			GO:0005576///extracellular region+++GO:0005615///extracellular space+++GO:0070062///extracellular exosome	GO:0001855///complement component C4b binding+++GO:0004252///serine-type endopeptidase activity+++GO:0005509///calcium ion binding+++GO:0005515///protein binding+++GO:0008233///peptidase activity+++GO:0042802///identical protein binding+++GO:0048306///calcium-dependent protein binding	GO:0001867///complement activation, lectin pathway+++GO:0006508///proteolysis+++GO:0006956///complement activation+++GO:0006958///complement activation, classical pathway
10750	'GRAP'	mRNA	0.373761223700325	0.582071161616162	10.5660540381711	7.30308592818144E-5	1.51348598736694	0.0621029076825512	0.37	0.25	0.31	0	0.13	11.7	15.16	0	5.31	10.7981693980644	13.3607053989977	0	6.49807776093157		H00605///Deafness, autosomal recessive			GO:0005737///cytoplasm+++GO:0005829///cytosol+++GO:0016020///membrane+++GO:0098793///presynapse	GO:0005515///protein binding	GO:0007265///Ras protein signal transduction+++GO:0007267///cell-cell signaling+++GO:0007605///sensory perception of sound
10765	'KDM5B'	mRNA	0.463417549517036	4.01554079567308E-38	1.6797962270858	2.25995817312253E-298	1.46600256192856	6.63278679411764E-225	17.94	12.15	16.84	5.45	6.53	2793	3851	1202	1394	2513.27392739949	3215.75478072125	1483.73353011931	1509.72006645643		H00658///Syndromic X-linked mental retardation+++H00768///Autosomal recessive intellectual developmental disorder+++H02534///Y-linked spermatogenic failure			GO:0005634///nucleus+++GO:0005654///nucleoplasm+++GO:0005829///cytosol	GO:0003677///DNA binding+++GO:0003714///transcription corepressor activity+++GO:0005515///protein binding+++GO:0008270///zinc ion binding+++GO:0016491///oxidoreductase activity+++GO:0032452///histone demethylase activity+++GO:0032453///histone demethylase activity (H3-K4 specific)+++GO:0034647///histone demethylase activity (H3-trimethyl-K4 specific)+++GO:0034648///histone demethylase activity (H…	GO:0006325///chromatin organization+++GO:0006338///chromatin remodeling+++GO:0006357///regulation of transcription by RNA polymerase II+++GO:0007338///single fertilization+++GO:0009791///post-embryonic development+++GO:0010628///positive regulation of gene expression+++GO:0033601///positive regulation of mammary gland epithelial cell proliferation+++GO:0034720///histone H3-K4 demethylation+++GO:0…
10769	'PLK2'	mRNA	0.2505230229684	1.034571127339E-4	3.4809291279368	8.076032748404249E-228	3.8740740213668	1.1164653858695601E-240	23.69	16.05	19.21	1.77	1.4	1023	1217	109	83	920.54394118499	1016.24865441126	134.548215293681	89.8900756928867	04068///FoxO signaling pathway				GO:0000785///chromatin+++GO:0000922///spindle pole+++GO:0005634///nucleus+++GO:0005737///cytoplasm+++GO:0005813///centrosome+++GO:0005814///centriole+++GO:0005829///cytosol+++GO:0016021///integral component of membrane+++GO:0030425///dendrite	GO:0000166///nucleotide binding+++GO:0004672///protein kinase activity+++GO:0004674///protein serine/threonine kinase activity+++GO:0005515///protein binding+++GO:0005524///ATP binding+++GO:0016301///kinase activity+++GO:0016740///transferase activity+++GO:0043008///ATP-dependent protein binding+++GO:0044877///protein-containing complex binding	GO:0000082///G1/S transition of mitotic cell cycle+++GO:0000278///mitotic cell cycle+++GO:0002862///negative regulation of inflammatory response to antigenic stimulus+++GO:0006468///protein phosphorylation+++GO:0006977///DNA damage response, signal transduction by p53 class mediator resulting in cell cycle arrest+++GO:0007052///mitotic spindle organization+++GO:0007093///mitotic cell cycle checkp…
10771	'ZMYND11'	mRNA	0.7613602102607	1.8169498545454498E-43	2.21113051668425	7.980378836951499E-208	1.07196776901263	8.7708864943609E-63	17.72	12	20.2	4.66	10.73	1079	1829	395	870	970.935398375957	1527.29563592292	487.582982027561	942.221275335077		H00773///Autosomal dominant intellectual developmental disorder			GO:0005634///nucleus+++GO:0005654///nucleoplasm+++GO:0005694///chromosome+++GO:0016020///membrane+++GO:0016021///integral component of membrane	GO:0003690///double-stranded DNA binding+++GO:0003714///transcription corepressor activity+++GO:0005515///protein binding+++GO:0008270///zinc ion binding+++GO:0035064///methylated histone binding+++GO:0046872///metal ion binding	GO:0006325///chromatin organization+++GO:0007049///cell cycle+++GO:0016032///viral process+++GO:0034243///regulation of transcription elongation from RNA polymerase II promoter+++GO:0043124///negative regulation of I-kappaB kinase/NF-kappaB signaling+++GO:0045892///negative regulation of transcription, DNA-templated+++GO:0046329///negative regulation of JNK cascade+++GO:0051607///defense response…
10775	'POP4'	mRNA	-0.0500034	0.63655671691678	1.02483185297994	9.43199697501329E-32	0.194756854422248	0.247159302089038	23.23	15.73	15.29	7.75	14.31	910	879	432	768	818.861179353217	734.003752857433	533.255311989636	831.753953399241	03008///Ribosome biogenesis in eukaryotes				GO:0000172///ribonuclease MRP complex+++GO:0005634///nucleus+++GO:0005654///nucleoplasm+++GO:0005730///nucleolus+++GO:0030677///ribonuclease P complex+++GO:0030681///multimeric ribonuclease P complex	GO:0003723///RNA binding+++GO:0004526///ribonuclease P activity+++GO:0005515///protein binding+++GO:0033204///ribonuclease P RNA binding	GO:0001682///tRNA 5'-leader removal+++GO:0006364///rRNA processing+++GO:0008033///tRNA processing+++GO:0090502///RNA phosphodiester bond hydrolysis, endonucleolytic
10781	'ZNF266'	mRNA	0.722704901041037	5.37824509021113E-33	1.21381910104681	4.54386882635399E-71	0.229415956097824	0.0292225186318718	15.6	10.57	17.68	7.85	15.85	915	1510	651	1288	823.36041660241	1260.9165720304	803.586129873271	1394.92069267998					GO:0005634///nucleus	GO:0000977///RNA polymerase II regulatory region sequence-specific DNA binding+++GO:0000981///DNA-binding transcription factor activity, RNA polymerase II-specific+++GO:0001227///DNA-binding transcription repressor activity, RNA polymerase II-specific+++GO:0003677///DNA binding+++GO:0005515///protein binding+++GO:0046872///metal ion binding	GO:0000122///negative regulation of transcription by RNA polymerase II+++GO:0006355///regulation of transcription, DNA-templated+++GO:0006357///regulation of transcription by RNA polymerase II
10782	'ZNF274'	mRNA	0.0095900314297011	0.778504990230066	2.39545713030933	4.1670674875501994E-303	1.15299908591877	4.9866652788162E-94	73.07	49.49	48.06	9.48	23.27	2399	2415	459	1086	2158.73403216304	2016.63147116121	566.583768988989	1176.15207472861	04722///Neurotrophin signaling pathway				GO:0005634///nucleus+++GO:0005730///nucleolus+++GO:0005737///cytoplasm	GO:0000978///RNA polymerase II proximal promoter sequence-specific DNA binding+++GO:0000981///DNA-binding transcription factor activity, RNA polymerase II-specific+++GO:0003677///DNA binding+++GO:0003682///chromatin binding+++GO:0005515///protein binding+++GO:0043565///sequence-specific DNA binding+++GO:0046872///metal ion binding+++GO:1990837///sequence-specific double-stranded DNA binding	GO:0000122///negative regulation of transcription by RNA polymerase II+++GO:0006355///regulation of transcription, DNA-templated+++GO:0006357///regulation of transcription by RNA polymerase II+++GO:1900112///regulation of histone H3-K9 trimethylation
10794	'ZNF460'	mRNA	-1.38631	4.48918401843318E-57	-0.420108	6.17238827454932E-6	-0.273159	6.408743757445E-4	15.37	10.41	4.03	5.56	5.2	928	355	475	429	835.058433450313	296.44065104026	586.333965729345	464.612559906607	05168///Herpes simplex virus 1 infection	H00513///Transient neonatal diabetes mellitus+++H01852///Postaxial polydactyly			GO:0005634///nucleus	GO:0000978///RNA polymerase II proximal promoter sequence-specific DNA binding+++GO:0000981///DNA-binding transcription factor activity, RNA polymerase II-specific+++GO:0005515///protein binding+++GO:0046872///metal ion binding+++GO:1990837///sequence-specific double-stranded DNA binding	GO:0006355///regulation of transcription, DNA-templated+++GO:0006357///regulation of transcription by RNA polymerase II
10795	'ZNF268'	mRNA	0.728515069143896	2.29363459688826E-26	1.92752456304239	2.3670882506208204E-112	1.47372118363047	1.4317137176470599E-70	3.15	2.13	3.55	0.97	1.37	714	1183.05	311	425.96	642.491079184832	988.692199525826	383.894449140687	461.363521026141	05168///Herpes simplex virus 1 infection	H00513///Transient neonatal diabetes mellitus+++H01852///Postaxial polydactyly			GO:0005634///nucleus+++GO:0005737///cytoplasm+++GO:0005829///cytosol+++GO:0015629///actin cytoskeleton	GO:0000978///RNA polymerase II proximal promoter sequence-specific DNA binding+++GO:0001228///DNA-binding transcription activator activity, RNA polymerase II-specific+++GO:0003677///DNA binding+++GO:0003700///DNA-binding transcription factor activity+++GO:0046872///metal ion binding	GO:0000122///negative regulation of transcription by RNA polymerase II+++GO:0001934///positive regulation of protein phosphorylation+++GO:0006355///regulation of transcription, DNA-templated+++GO:0006357///regulation of transcription by RNA polymerase II+++GO:0007346///regulation of mitotic cell cycle+++GO:0008284///positive regulation of cell proliferation+++GO:0008285///negative regulation of c…
107984126	'LOC107984126'	mRNA	1.93211915119413	4.81375461583236E-13	2.99324374418757	1.06150077111771E-20	2.68978635879664	5.77889684283343E-18	1.46	0.99	3.81	0.49	0.63	31.82	121.43	15.25	18.82	28.7951183948384	101.875378667357	19.7501967403569	20.5772
107984349	'PPIAP40'	mRNA	-1.5656	0.725243167814897	-4.70708	2.87840784856835E-7	-3.45943	0.0043732854754667	0.52	0.35	0.12	3.21	1.43	2.96	1	26.12	11	2.6995423495161	0.835044087437353	33.3284569993523	11.9131425617079
107985194	'LINC02798'	mRNA	1.04182017569463	0.0290892427272727	3.54432051622381	1.3399820527215E-7	1.8073549220576	7.850643313679E-4	0.3	0.21	0.33	0.04	0.14	17	35	3	10	15.2974066472579	29.2265430603074	3.70316188881692	10.8301296015526
107985567	'LOC107985567'	mRNA	-0.640104	0.0503312925444683	-1.70193	1.9490286267868199E-13	-0.970749	1.063012779277E-4	2.29	1.55	1	3.36	2.11	66	42.35	137.78	83	59.3899316893542	35.9068957598062	170.345446885578	89.8900756928867
107986800	'LOC107986800'	mRNA	-0.0638177	0.484532815495208	1.03939405796561	2.28397266666667E-41	0.509225217444669	2.28966712385404E-9	25.46	17.24	16.6	8.33	12.49	1178.85	1127.84	548.73	792.42	1060.92014335983	941.929730629334	677.678625653496	858.829277403122
107986982	'LOC107986982'	mRNA	-2.43296	8.02000107958478E-8	-3.36457	4.97315571861904E-21	-1.20163	0.0240489816520894	0.19	0.13	0.02	0.26	0.06	54	10	103	23	48.5917622912898	8.35044087437353	127.141891516048	24.909298083571
107987020	'LOC107987020'	mRNA	0.0332944400984241	0.945898094930008	3.0389189892923	2.43354237722813E-10	1.61036847487115	4.27461242408098E-5	2.67	1.81	1.86	0.23	0.65	56.54	57.86	7.04	18.95	51.2913046408059	48.4325570713665	9.87509837017845	20.5772
107987025	'LOC107987025'	mRNA	0.211208682843772	0.180429936290075	-1.1965	9.13372757150625E-33	-0.782278	8.44922407407408E-15	2.41	1.63	1.9	4.5	3.5	222	257	589	442	199.766133864191	214.606	727.054117504388	478.691728388625
107987269	'LOC107987269'	mRNA	-3.21322	4.06751217515924E-7	1.65651576174619	0.465311507383184	8.53915881110803	0.200684070767994	1.14	0.77	0.08	0.03	0	34.5	3.72	1.18	0	31.4946607443545	3.34017634974941	2.46877459254461	0
107987371	'LOC107987371'	mRNA	-0.278301	0.483730847579486	1.74723392962003	5.72846974570012E-5	1.85414913353655	5.80684465955485E-5	4.43	3	2.5	0.76	0.74	57	47	14	13	51.2913046408059	39.2470721095556	17.2814221478123	14.0791684820184
107987372	'LOC107987372'	mRNA	-0.765535	0.118969929411765	-1.63227	2.27074390858059E-6	-0.485427	0.228085648691265	3.74	2.54	1.51	4.78	2.27	34	20	62	28	30.5948132945158	16.7008817487471	76.532012368883	30.3243628843473
107987432	'LOC107987432'	mRNA	-0.252102	0.781211054852321	-2.46246	5.11742545850933E-10	-2.0083	2.41333541121083E-6	0.12	0.08	0.07	0.4	0.3	13.41	11.26	62.06	45.3	12.5978642977418	10.0205290492482	77.7663996651553	49.818596167142
10799	'RPP40'	mRNA	-0.175154	0.0748558259727859	1.18057224564182	2.65950111380733E-28	0.82693529102712	9.77180564313457E-14	32.7	22.15	19.75	9.31	11.46	691	612	270	345	621.794587838541	511.04698151166	333.284569993523	373.639471253565	03008///Ribosome biogenesis in eukaryotes				GO:0000172///ribonuclease MRP complex+++GO:0005634///nucleus+++GO:0005654///nucleoplasm+++GO:0005655///nucleolar ribonuclease P complex+++GO:0005730///nucleolus+++GO:0030677///ribonuclease P complex+++GO:0030681///multimeric ribonuclease P complex	GO:0000171///ribonuclease MRP activity+++GO:0003723///RNA binding+++GO:0004526///ribonuclease P activity+++GO:0016787///hydrolase activity+++GO:0033204///ribonuclease P RNA binding	GO:0000447///endonucleolytic cleavage in ITS1 to separate SSU-rRNA from 5.8S rRNA and LSU-rRNA from tricistronic rRNA transcript (SSU-rRNA, 5.8S rRNA, LSU-rRNA)+++GO:0001682///tRNA 5'-leader removal+++GO:0006364///rRNA processing+++GO:0008033///tRNA processing+++GO:1905267///endonucleolytic cleavage involved in tRNA processing
1080	'CFTR'	mRNA	0.119298928372344	0.726996574757282	12.6211361132746	1.03126386260676E-18	5.97727992349992	1.37397625097835E-16	0.58	0.39	0.43	0	0.01	58	63	0	1	52.1911520906446	52.6077775085532	0	1.08301296015526	02010///ABC transporters+++04024///cAMP signaling pathway+++04152///AMPK signaling pathway+++04530///Tight junction+++04971///Gastric acid secretion+++04972///Pancreatic secretion+++04976///Bile secretion+++05110///Vibrio cholerae infection	H00218///Cystic fibrosis+++H00933///Hereditary pancreatitis+++H01033///Congenital bilateral absence of vas deferens			GO:0005575///cellular_component+++GO:0005634///nucleus+++GO:0005737///cytoplasm+++GO:0005765///lysosomal membrane+++GO:0005768///endosome+++GO:0005769///early endosome+++GO:0005783///endoplasmic reticulum+++GO:0005789///endoplasmic reticulum membrane+++GO:0005829///cytosol+++GO:0005886///plasma membrane+++GO:0005887///integral component of plasma membrane+++GO:0009986///cell surface+++GO:0010008/…	GO:0000166///nucleotide binding+++GO:0003674///molecular_function+++GO:0005254///chloride channel activity+++GO:0005260///intracellularly ATP-gated chloride channel activity+++GO:0005515///protein binding+++GO:0005524///ATP binding+++GO:0015106///bicarbonate transmembrane transporter activity+++GO:0015108///chloride transmembrane transporter activity+++GO:0016787///hydrolase activity+++GO:0016853…	GO:0006695///cholesterol biosynthetic process+++GO:0006811///ion transport+++GO:0006821///chloride transport+++GO:0006904///vesicle docking involved in exocytosis+++GO:0008150///biological_process+++GO:0015698///inorganic anion transport+++GO:0015701///bicarbonate transport+++GO:0016579///protein deubiquitination+++GO:0030301///cholesterol transport+++GO:0034220///ion transmembrane transport+++GO…
10806	'SDCCAG8'	mRNA	0.958412376133327	7.19480558908046E-42	2.53603838859014	5.7587637543859606E-161	1.94671048340642	3.91773766412214E-108	14.68	9.94	19.16	3.53	5.46	613.94	1192.99	205.69	309.47	552.506334200962	996.207596312762	254.283783032095	335.734017648131		H00418///Bardet-Biedl syndrome+++H00537///Nephronophthisis+++H00538///Senior-Loken syndrome			GO:0005737///cytoplasm+++GO:0005813///centrosome+++GO:0005814///centriole+++GO:0005815///microtubule organizing center+++GO:0005829///cytosol+++GO:0005856///cytoskeleton+++GO:0005911///cell-cell junction+++GO:0030054///cell junction+++GO:0034451///centriolar satellite+++GO:0036064///ciliary basal body+++GO:0042995///cell projection+++GO:0097733///photoreceptor cell cilium	GO:0005515///protein binding	GO:0000086///G2/M transition of mitotic cell cycle+++GO:0001764///neuron migration+++GO:0007098///centrosome cycle+++GO:0010389///regulation of G2/M transition of mitotic cell cycle+++GO:0030010///establishment of cell polarity+++GO:0030030///cell projection organization+++GO:0031023///microtubule organizing center organization+++GO:0035148///tube formation+++GO:0097711///ciliary basal body-plasm…
10807	'ENTR1'	mRNA	-0.0987616	0.006100328985041	1.09530381412831	3.58838728417266E-175	0.83043333417983	6.77176482919254E-94	141.57	95.88	90.7	43.88	55.28	4791	4474	2094	2516	4311.16913217721	3735.98724719472	2584.80699839421	2724.86060775064					GO:0005768///endosome+++GO:0005769///early endosome+++GO:0005813///centrosome+++GO:0030496///midbody+++GO:0036064///ciliary basal body+++GO:0055037///recycling endosome	GO:0005515///protein binding	GO:0007049///cell cycle+++GO:0015031///protein transport+++GO:0030030///cell projection organization+++GO:0032456///endocytic recycling+++GO:0032465///regulation of cytokinesis+++GO:0045724///positive regulation of cilium assembly+++GO:0051301///cell division+++GO:1903566///positive regulation of protein localization to cilium
10808	'HSPH1'	mRNA	0.401301530800191	4.60060386262626E-34	1.08665438225418	2.77761686560847E-172	0.860145852445502	3.01837189713322E-100	39.56	26.79	35.53	17.37	21.05	3377	4460	2100	2457	3038.78483810529	3724.2966299706	2592.21332217184	2660.96284310148	04141///Protein processing in endoplasmic reticulum				GO:0005576///extracellular region+++GO:0005634///nucleus+++GO:0005654///nucleoplasm+++GO:0005737///cytoplasm+++GO:0005829///cytosol+++GO:0005874///microtubule+++GO:0032991///protein-containing complex+++GO:0070062///extracellular exosome+++GO:0071682///endocytic vesicle lumen	GO:0000166///nucleotide binding+++GO:0000774///adenyl-nucleotide exchange factor activity+++GO:0005515///protein binding+++GO:0005524///ATP binding+++GO:0016887///ATPase activity+++GO:0043014///alpha-tubulin binding	GO:0006898///receptor-mediated endocytosis+++GO:0006986///response to unfolded protein+++GO:0045345///positive regulation of MHC class I biosynthetic process+++GO:0050790///regulation of catalytic activity+++GO:0051085///chaperone cofactor-dependent protein refolding+++GO:0051135///positive regulation of NK T cell activation+++GO:1900034///regulation of cellular response to heat
1081	'CGA'	mRNA	-1.55873	1.07019991438488E-8	-2.40526	3.8787324122764597E-28	-1.85664	3.3908723540951404E-15	15.31	10.37	3.57	19.25	13.87	109	37	196	134	98.0833720324183	30.8966312351821	241.939910069372	145.123736660805	04024///cAMP signaling pathway+++04080///Neuroactive ligand-receptor interaction+++04912///GnRH signaling pathway+++04913///Ovarian steroidogenesis+++04917///Prolactin signaling pathway+++04918///Thyroid hormone synthesis+++04923///Regulation of lipolysis in adipocytes+++04929///GnRH secretion+++05320///Autoimmune thyroid disease				GO:0005576///extracellular region+++GO:0005615///extracellular space+++GO:0005796///Golgi lumen+++GO:0016914///follicle-stimulating hormone complex	GO:0005179///hormone activity+++GO:0005515///protein binding+++GO:0016913///follicle-stimulating hormone activity	GO:0002862///negative regulation of inflammatory response to antigenic stimulus+++GO:0006357///regulation of transcription by RNA polymerase II+++GO:0006590///thyroid hormone generation+++GO:0007186///G protein-coupled receptor signaling pathway+++GO:0008284///positive regulation of cell proliferation+++GO:0008406///gonad development+++GO:0010469///regulation of signaling receptor activity+++GO:0…
10813	'UTP14A'	mRNA	-0.231716	2.98534184090909E-7	2.14702459933223	7.2171052E-246	1.43052619110427	9.6731559375E-127	82.11	55.61	46.22	11.72	18.26	2642.02	2250	508	834.74	2378.29680992368	1878.84919673404	627.068746506332	904.315821729643	03008///Ribosome biogenesis in eukaryotes				GO:0005654///nucleoplasm+++GO:0005730///nucleolus+++GO:0005829///cytosol+++GO:0032040///small-subunit processome	GO:0003723///RNA binding+++GO:0005515///protein binding	GO:0006364///rRNA processing
10814	'CPLX2'	mRNA	0.584962500721156	0.523344810650426	3.58496250072116	0.0036377430860865	10.2288186904959	7.79658490388E-4	0.11	0.07	0.11	0.01	0	8	12	1	0	7.1987795987096	10.0205290492482	1.23438729627231	0	04721///Synaptic vesicle cycle	H00606///Early infantile epileptic encephalopathy+++H01773///4p deletion syndrome			GO:0005634///nucleus+++GO:0005737///cytoplasm+++GO:0005829///cytosol+++GO:0030054///cell junction+++GO:0030425///dendrite+++GO:0031201///SNARE complex+++GO:0042995///cell projection+++GO:0043025///neuronal cell body+++GO:0043195///terminal bouton+++GO:0043204///perikaryon+++GO:0044305///calyx of Held+++GO:0045202///synapse+++GO:0070033///synaptobrevin 2-SNAP-25-syntaxin-1a-complexin II complex+++…	GO:0000149///SNARE binding+++GO:0005515///protein binding+++GO:0017075///syntaxin-1 binding+++GO:0019905///syntaxin binding+++GO:0048306///calcium-dependent protein binding	GO:0006836///neurotransmitter transport+++GO:0006887///exocytosis+++GO:0006904///vesicle docking involved in exocytosis+++GO:0007399///nervous system development+++GO:0016079///synaptic vesicle exocytosis+++GO:0017157///regulation of exocytosis+++GO:0030154///cell differentiation+++GO:0031630///regulation of synaptic vesicle fusion to presynaptic active zone membrane+++GO:0031915///positive regul…
10817	'FRS3'	mRNA	-0.066769	0.670735422999328	1.13522738069422	5.53857354766092E-17	1.13522738069422	2.35532955341722E-15	11.92	8.07	7.78	3.58	3.77	398	380	173	173	358.139285035802	317.316753226194	213.549002255109	187.36124210686					GO:0005737///cytoplasm+++GO:0005886///plasma membrane+++GO:0016020///membrane	GO:0005068///transmembrane receptor protein tyrosine kinase adaptor activity+++GO:0005104///fibroblast growth factor receptor binding+++GO:0005515///protein binding+++GO:0042802///identical protein binding	GO:0000165///MAPK cascade+++GO:0007165///signal transduction+++GO:0007169///transmembrane receptor protein tyrosine kinase signaling pathway+++GO:0008543///fibroblast growth factor receptor signaling pathway
10818	'FRS2'	mRNA	0.101792840589566	0.0081077569736637	1.42515336489219	8.1578426137787E-196	1.23519793151298	4.01663123351648E-142	26.87	18.2	19.61	7.45	8.87	3023	3244	1208	1378	2720.23884086239	2708.88301964677	1491.13985389695	1492.39185909395	04714///Thermogenesis+++04722///Neurotrophin signaling pathway+++05205///Proteoglycans in cancer				GO:0005737///cytoplasm+++GO:0005829///cytosol+++GO:0005886///plasma membrane+++GO:0005887///integral component of plasma membrane+++GO:0005911///cell-cell junction+++GO:0005912///adherens junction+++GO:0012505///endomembrane system+++GO:0016020///membrane	GO:0005068///transmembrane receptor protein tyrosine kinase adaptor activity+++GO:0005104///fibroblast growth factor receptor binding+++GO:0005168///neurotrophin TRKA receptor binding+++GO:0005515///protein binding+++GO:0019211///phosphatase activator activity	GO:0000165///MAPK cascade+++GO:0000186///activation of MAPKK activity+++GO:0000187///activation of MAPK activity+++GO:0001702///gastrulation with mouth forming second+++GO:0001759///organ induction+++GO:0002088///lens development in camera-type eye+++GO:0003281///ventricular septum development+++GO:0007169///transmembrane receptor protein tyrosine kinase signaling pathway+++GO:0007185///transmemb…
10826	'FAXDC2'	mRNA	0.964249975050798	1.52543362511628E-10	1.02608922886866	5.946779762275359E-11	0.64838788086279	1.382109519328E-4	3.06	2.07	4.36	2.2	2.93	143	279	137	178	128.678185326934	232.977300395022	169.111059589306	192.776306907636					GO:0005737///cytoplasm+++GO:0005789///endoplasmic reticulum membrane+++GO:0016020///membrane+++GO:0016021///integral component of membrane	GO:0000254///C-4 methylsterol oxidase activity+++GO:0005506///iron ion binding+++GO:0005515///protein binding+++GO:0016491///oxidoreductase activity	GO:0001934///positive regulation of protein phosphorylation+++GO:0016126///sterol biosynthetic process+++GO:0045654///positive regulation of megakaryocyte differentiation
10827	'FAM114A2'	mRNA	0.853121111312256	6.05994009586057E-36	1.58031987389607	1.48212673401163E-88	0.939665498137849	7.5946059540889495E-34	9.28	6.29	11.31	3.93	6.07	687	1241	415	647	618.195198039187	1036.28971250976	512.270727953007	700.709385220454			M00415///Fatty acid elongation in endoplasmic reticulum	R07760///No_INFO 3-Hydroxyoctadecanoyl-CoA <=> (2E)-Octadecenoyl-CoA + H2O+++R10827///very-long-chain (3R)-3-hydroxyacyl-CoA hydro-lyase Very-long-chain (3R)-3-hydroxyacyl-CoA <=> Very-long-chain trans-2,3-dehydroacyl-CoA + H2O	GO:0005575///cellular_component	GO:0005515///protein binding+++GO:0017076///purine nucleotide binding	GO:0008150///biological_process
10838	'ZNF275'	mRNA	0.206785182889126	0.0042899800433767	1.3379501126117	2.8722505880327198E-55	0.403495877396153	2.80768598214286E-5	8.13	5.5	6.38	2.61	5.17	863	996	394	753	776.568349210798	831.703911087604	486.348594731289	815.508758996912	05168///Herpes simplex virus 1 infection	H00513///Transient neonatal diabetes mellitus+++H01852///Postaxial polydactyly			GO:0005634///nucleus	GO:0000978///RNA polymerase II proximal promoter sequence-specific DNA binding+++GO:0000981///DNA-binding transcription factor activity, RNA polymerase II-specific+++GO:0003677///DNA binding+++GO:0005515///protein binding+++GO:0046872///metal ion binding	GO:0006357///regulation of transcription by RNA polymerase II
10840	'ALDH1L1'	mRNA	1.1926450779424	0.121769398899285	4	3.324855890876E-4	10.6438561897747	6.21521560693642E-5	0.16	0.11	0.26	0.02	0	7	16	1	0	6.2989321488709	13.3607053989977	1.23438729627231	0	00670///One carbon pool by folate			R00941///10-formyltetrahydrofolate:NADP+ oxidoreductase 10-Formyltetrahydrofolate + NADP+ + H2O <=> Tetrahydrofolate + CO2 + NADPH + H+	GO:0005737///cytoplasm+++GO:0005829///cytosol+++GO:0070062///extracellular exosome	GO:0003824///catalytic activity+++GO:0004029///aldehyde dehydrogenase (NAD) activity+++GO:0016155///formyltetrahydrofolate dehydrogenase activity+++GO:0016620///oxidoreductase activity, acting on the aldehyde or oxo group of donors, NAD or NADP as acceptor+++GO:0016742///hydroxymethyl-, formyl- and related transferase activity	GO:0006730///one-carbon metabolic process+++GO:0009058///biosynthetic process+++GO:0009258///10-formyltetrahydrofolate catabolic process+++GO:0046655///folic acid metabolic process
10858	'CYP46A1'	mRNA	0.678071905112638	0.375109897355602	1.1926450779424	0.104244687314714	4	5.231128137384E-4	0.35	0.24	0.32	0.15	0.03	10	16	7	1	8.99847	13.3607053989977	8.64071107390614	1.08301296015526	00120///Primary bile acid biosynthesis			R07207///cholesterol,NADPH-hemoprotein reductase:oxygen oxidoreductase (24-hydroxylating) Cholesterol + [Reduced NADPH---hemoprotein reductase] + Oxygen <=> Cerebrosterol + [Oxidized NADPH---hemoprotein reductase] + H2O	GO:0005783///endoplasmic reticulum+++GO:0005789///endoplasmic reticulum membrane+++GO:0016020///membrane+++GO:0016021///integral component of membrane+++GO:0030054///cell junction+++GO:0030425///dendrite+++GO:0042995///cell projection+++GO:0043231///intracellular membrane-bounded organelle+++GO:0045202///synapse+++GO:0098793///presynapse+++GO:0098794///postsynapse	GO:0004497///monooxygenase activity+++GO:0005506///iron ion binding+++GO:0008395///steroid hydroxylase activity+++GO:0016491///oxidoreductase activity+++GO:0016705///oxidoreductase activity, acting on paired donors, with incorporation or reduction of molecular oxygen+++GO:0020037///heme binding+++GO:0033781///cholesterol 24-hydroxylase activity+++GO:0046872///metal ion binding	GO:0006629///lipid metabolic process+++GO:0006699///bile acid biosynthetic process+++GO:0006707///cholesterol catabolic process+++GO:0006805///xenobiotic metabolic process+++GO:0007399///nervous system development+++GO:0008202///steroid metabolic process+++GO:0008203///cholesterol metabolic process+++GO:0008207///C21-steroid hormone metabolic process+++GO:0016125///sterol metabolic process+++GO:0…
10868	'USP20'	mRNA	0.202091641608487	0.0144923330691325	1.19998705328356	5.00624942106834E-37	0.419927995625916	9.56353286875726E-5	9.73	6.59	7.65	3.46	6.13	685	788	343	589	616.395503139509	658.014740900634	423.394842621401	637.894633531449					GO:0005737///cytoplasm+++GO:0005813///centrosome+++GO:0005815///microtubule organizing center+++GO:0005829///cytosol+++GO:0048471///perinuclear region of cytoplasm	GO:0001664///G protein-coupled receptor binding+++GO:0004197///cysteine-type endopeptidase activity+++GO:0004843///thiol-dependent ubiquitin-specific protease activity+++GO:0005515///protein binding+++GO:0008233///peptidase activity+++GO:0008234///cysteine-type peptidase activity+++GO:0008270///zinc ion binding+++GO:0016787///hydrolase activity	GO:0006508///proteolysis+++GO:0006511///ubiquitin-dependent protein catabolic process+++GO:0006897///endocytosis+++GO:0008277///regulation of G protein-coupled receptor signaling pathway+++GO:0016579///protein deubiquitination+++GO:0070536///protein K63-linked deubiquitination+++GO:0071108///protein K48-linked deubiquitination
10885	'WDR3'	mRNA	-0.331563	1.49803117668269E-23	1.18938961187503	5.380754866098809E-168	0.675522085936763	7.44975772357723E-52	27.85	18.86	15.07	6.83	10.11	4695	3731	1636	2336	4224.78377699269	3115.54949022876	2019.45761670149	2529.91827492269	03008///Ribosome biogenesis in eukaryotes				GO:0005654///nucleoplasm+++GO:0005730///nucleolus+++GO:0031965///nuclear membrane+++GO:0032040///small-subunit processome+++GO:0034388///Pwp2p-containing subcomplex of 90S preribosome	GO:0003723///RNA binding+++GO:0030515///snoRNA binding	GO:0006364///rRNA processing+++GO:0030490///maturation of SSU-rRNA
10887	'PROKR1'	mRNA	1.38702312310925	4.58935159767611E-5	5.08746284125034	2.08363270663812E-17	3.08746284125034	8.915778978916909E-12	0.38	0.25	0.67	0.02	0.08	26	68	2	8	23.3960336958062	56.783	2.46877459254461	8.66410368124209					GO:0005886///plasma membrane+++GO:0005887///integral component of plasma membrane	GO:0004930///G protein-coupled receptor activity+++GO:0004983///neuropeptide Y receptor activity	GO:0007186///G protein-coupled receptor signaling pathway+++GO:0007218///neuropeptide signaling pathway
10890	'RAB10'	mRNA	0.280523501808568	4.48181228731942E-17	1.27016968213662	2.28210408646081E-211	0.806243216034688	1.47809503497409E-83	61.32	41.53	50.72	21.71	31.09	3471	4216	1748	2411	3123.37049839013	3520.54587263588	2157.70899388399	2611.14424693433	04144///Endocytosis+++04152///AMPK signaling pathway				GO:0000139///Golgi membrane+++GO:0005768///endosome+++GO:0005789///endoplasmic reticulum membrane+++GO:0005794///Golgi apparatus+++GO:0005802///trans-Golgi network+++GO:0005829///cytosol+++GO:0005856///cytoskeleton+++GO:0005886///plasma membrane+++GO:0005912///adherens junction+++GO:0005925///focal adhesion+++GO:0005929///cilium+++GO:0008021///synaptic vesicle+++GO:0030659///cytoplasmic vesicle m…	GO:0003924///GTPase activity+++GO:0005515///protein binding+++GO:0005525///GTP binding+++GO:0019003///GDP binding+++GO:0031489///myosin V binding+++GO:0098641///cadherin binding involved in cell-cell adhesion	GO:0006893///Golgi to plasma membrane transport+++GO:0006904///vesicle docking involved in exocytosis+++GO:0007409///axonogenesis+++GO:0009306///protein secretion+++GO:0016192///vesicle-mediated transport+++GO:0016197///endosomal transport+++GO:0017157///regulation of exocytosis+++GO:0019882///antigen processing and presentation+++GO:0030859///polarized epithelial cell differentiation+++GO:003286…
10893	'MMP24'	mRNA	0.827091578258774	0.002791948987099	4.7763584821385	2.22558724689312E-22	4.76334159647167	1.51350989583333E-21	0.74	0.5	0.9	0.04	0.04	51.13	90.71	3.31	3.34	46.7920673916124	75.9890119567991	4.93754918508922	4.33205184062104	04928///Parathyroid hormone synthesis, secretion and action				GO:0005887///integral component of plasma membrane+++GO:0031012///extracellular matrix+++GO:0032588///trans-Golgi network membrane+++GO:0070062///extracellular exosome	GO:0004222///metalloendopeptidase activity+++GO:0008047///enzyme activator activity+++GO:0008270///zinc ion binding+++GO:0045296///cadherin binding	GO:0006508///proteolysis+++GO:0010001///glial cell differentiation+++GO:0030198///extracellular matrix organization+++GO:0030574///collagen catabolic process+++GO:0044331///cell-cell adhesion mediated by cadherin+++GO:0050790///regulation of catalytic activity+++GO:0050965///detection of temperature stimulus involved in sensory perception of pain+++GO:0097150///neuronal stem cell population maint…
10900	'RUNDC3A'	mRNA	0.481339869646999	0.0225959278389299	5.55458885167764	1.2232479326042001E-36	6.13955135239879	9.700073199999999E-37	3.44	2.33	3.29	0.08	0.06	101	141	3	2	90.8845924337087	117.741216328667	3.70316188881692	2.16602592031052					GO:0005829///cytosol+++GO:0005886///plasma membrane+++GO:0043231///intracellular membrane-bounded organelle	GO:0005515///protein binding+++GO:0030695///GTPase regulator activity	GO:0007264///small GTPase mediated signal transduction+++GO:0010753///positive regulation of cGMP-mediated signaling+++GO:0050790///regulation of catalytic activity
10905	'MAN1A2'	mRNA	0.481105722922329	1.5716689328743499E-30	1.21153059002626	2.2292917995139702E-133	0.9278624876427	6.65183326436782E-75	14.96	10.13	13.81	9.64	7.78	2054	2867	1238	1507	1848.28666196869	2394.07139868289	1528.17147278512	1632.10053095398	00510///N-Glycan biosynthesis+++00513///Various types of N-glycan biosynthesis+++04141///Protein processing in endoplasmic reticulum		M00073///N-glycan precursor trimming+++M00074///N-glycan biosynthesis, high-mannose type	R12479///No_INFO G10694 + 3 H2O <=> G00012 + 3 D-Mannose	GO:0000139///Golgi membrane+++GO:0005783///endoplasmic reticulum+++GO:0005794///Golgi apparatus+++GO:0016020///membrane+++GO:0016021///integral component of membrane+++GO:0070062///extracellular exosome	GO:0004571///mannosyl-oligosaccharide 1,2-alpha-mannosidase activity+++GO:0005509///calcium ion binding+++GO:0016787///hydrolase activity+++GO:0016798///hydrolase activity, acting on glycosyl bonds	GO:0005975///carbohydrate metabolic process+++GO:0006486///protein glycosylation+++GO:0006491///N-glycan processing+++GO:0007585///respiratory gaseous exchange+++GO:0008152///metabolic process+++GO:0048286///lung alveolus development+++GO:1904381///Golgi apparatus mannose trimming
10906	'TRAFD1'	mRNA	0.232508172114805	5.86706330052724E-8	1.21243894730702	3.1524499814931602E-121	1.03368312625629	3.9275033634020596E-83	52.63	35.65	42.43	18.69	22.19	2213	2600	1122	1270	1991.36240649304	2171.11462733712	1384.98254641753	1375.42645939718						GO:0005515///protein binding+++GO:0046872///metal ion binding	GO:0045824///negative regulation of innate immune response
10913	'EDAR'	mRNA	0.520832163301441	0.293785629284065	5.04439411935845	8.224887825862291E-9	4.04439411935845	1.60825701284109E-7	0.35	0.24	0.34	0.01	0.02	23	33	1	2	20.6964913462901	27.5564548854327	1.23438729627231	2.16602592031052	04060///Cytokine-cytokine receptor interaction+++04064///NF-kappa B signaling pathway	H00651///Hypohidrotic ectodermal dysplasia			GO:0005886///plasma membrane+++GO:0016021///integral component of membrane+++GO:0045177///apical part of cell	GO:0004888///transmembrane signaling receptor activity+++GO:0005515///protein binding+++GO:0038023///signaling receptor activity	GO:0001942///hair follicle development+++GO:0006915///apoptotic process+++GO:0008544///epidermis development+++GO:0010628///positive regulation of gene expression+++GO:0030154///cell differentiation+++GO:0033209///tumor necrosis factor-mediated signaling pathway+++GO:0042475///odontogenesis of dentin-containing tooth+++GO:0043123///positive regulation of I-kappaB kinase/NF-kappaB signaling+++GO:0…
10922	'FASTK'	mRNA	0.146175533724136	0.0709566504339441	1.49461058236088	3.16184718353044E-56	0.480349889235714	1.4727290480467E-6	26.94	18.24	21.19	7.82	15.76	769	851	302	610	691.98268892596	710.622518409188	372.784963474236	660.637905694709					GO:0005759///mitochondrial matrix+++GO:0035770///ribonucleoprotein granule	GO:0003723///RNA binding+++GO:0004674///protein serine/threonine kinase activity+++GO:0005515///protein binding+++GO:0005524///ATP binding+++GO:0016301///kinase activity+++GO:0033867///Fas-activated serine/threonine kinase activity	GO:0000963///mitochondrial RNA processing+++GO:0006468///protein phosphorylation+++GO:0016310///phosphorylation+++GO:0043484///regulation of RNA splicing+++GO:0044528///regulation of mitochondrial mRNA stability+++GO:0097190///apoptotic signaling pathway
10926	'DBF4'	mRNA	-0.0678937	0.160065124202155	1.17444614284498	4.33324360494792E-141	0.656921319461078	4.3647944112373E-42	57.69	39.07	37.46	17.15	25.5	3350	3196	1416	2027	3014.48895695964	2668.80090344978	1747.89241152159	2195.26727023471	04110///Cell cycle				GO:0005634///nucleus+++GO:0005654///nucleoplasm+++GO:0016604///nuclear body+++GO:0031431///Dbf4-dependent protein kinase complex	GO:0003676///nucleic acid binding+++GO:0005515///protein binding+++GO:0008047///enzyme activator activity+++GO:0008270///zinc ion binding+++GO:0043539///protein serine/threonine kinase activator activity+++GO:0046872///metal ion binding	GO:0000082///G1/S transition of mitotic cell cycle+++GO:0006260///DNA replication+++GO:0006270///DNA replication initiation+++GO:0007049///cell cycle+++GO:0010571///positive regulation of nuclear cell cycle DNA replication+++GO:0050790///regulation of catalytic activity+++GO:0071902///positive regulation of protein serine/threonine kinase activity+++GO:1901987///regulation of cell cycle phase tra…
10929	'SRSF8'	mRNA	0.131732589792004	0.0089074164476735	2.04686660503797	2.6290160253897498E-202	1.42507580820027	2.71723963209393E-110	25.85	17.51	19.29	4.82	7.7	1799	1971	477	734	1618.82556225982	1645.87189633902	588.80274032189	794.931512753962	03040///Spliceosome+++05168///Herpes simplex virus 1 infection	H01481///Myelodysplastic syndrome+++H02410///Myelodysplastic/myeloproliferative neoplasms+++H02411///Chronic myelomonocytic leukemia+++H02412///Atypical chronic myeloid leukemia			GO:0005654///nucleoplasm+++GO:0005737///cytoplasm+++GO:0005829///cytosol+++GO:0016607///nuclear speck	GO:0003723///RNA binding+++GO:0005515///protein binding	GO:0000398///mRNA splicing, via spliceosome
10940	'POP1'	mRNA	0.229714332633767	0.0034208573364086	1.32361447151525	6.947528006607931E-47	0.741466986401147	2.78854489298893E-15	9.48	6.42	8.66	3.39	4.86	730	856	342	512	656.888638382251	714.797738846374	422.160455325129	554.502635599494	03008///Ribosome biogenesis in eukaryotes	H01967///Anauxetic dysplasia			GO:0000172///ribonuclease MRP complex+++GO:0005615///extracellular space+++GO:0005654///nucleoplasm+++GO:0005655///nucleolar ribonuclease P complex+++GO:0005730///nucleolus+++GO:0030681///multimeric ribonuclease P complex	GO:0003723///RNA binding+++GO:0004526///ribonuclease P activity+++GO:0005515///protein binding+++GO:0033204///ribonuclease P RNA binding	GO:0001682///tRNA 5'-leader removal+++GO:0008033///tRNA processing+++GO:0016078///tRNA catabolic process+++GO:0090502///RNA phosphodiester bond hydrolysis, endonucleolytic
109504726	'ERV3-1-ZNF117'	mRNA	0.65866256658051	2.65411756222E-4	2.78654160575763	5.94833417840376E-29	2.01818398398151	1.31843836219131E-18	0.85	0.58	0.92	0.14	0.24	116.83	184.43	26.73	45.53	105.282151631128	154.48315617591	33.3284569993523	49.818596167142					GO:0005634///nucleus	GO:0000978///RNA polymerase II proximal promoter sequence-specific DNA binding+++GO:0000981///DNA-binding transcription factor activity, RNA polymerase II-specific+++GO:0003700///DNA-binding transcription factor activity+++GO:0008270///zinc ion binding	GO:0006355///regulation of transcription, DNA-templated+++GO:0006357///regulation of transcription by RNA polymerase II
109703458	'HTD2'	mRNA	-0.0446254	0.788192588752749	1.09958457680982	7.574549449674149E-18	0.486125322936427	6.847847169139E-4	8.75	5.93	5.79	2.78	4.42	434.69	421.45	196.67	300.89	391.433640679834	352.388604898563	243.174297365644	325.986901006734	00061///Fatty acid biosynthesis+++01212///Fatty acid metabolism		M00873///Fatty acid biosynthesis in mitochondria, animals	R04428///(3R)-3-hydroxybutanoyl-[acyl-carrier-protein] hydro-lyase (3R)-3-Hydroxybutanoyl-[acyl-carrier protein] <=> But-2-enoyl-[acyl-carrier protein] + H2O+++R04535///(3R)-3-hydroxydecanoyl-[acyl-carrier-protein] hydro-lyase (3R)-3-Hydroxydecanoyl-[acyl-carrier protein] <=> trans-Dec-2-enoyl-[acp] + H2O+++R04537///(3R)-3-hydroxyoctanoyl-[acyl-carrier-protein] hydro-lyase (3R)-3-Hydroxyoctanoyl-…	GO:0005730///nucleolus+++GO:0005739///mitochondrion+++GO:0005759///mitochondrial matrix	GO:0004317///3-hydroxypalmitoyl-[acyl-carrier-protein] dehydratase activity+++GO:0008659///(3R)-hydroxymyristoyl-[acyl-carrier-protein] dehydratase activity+++GO:0008693///3-hydroxydecanoyl-[acyl-carrier-protein] dehydratase activity+++GO:0018812///3-hydroxyacyl-CoA dehydratase activity+++GO:0047451///3-hydroxyoctanoyl-[acyl-carrier-protein] dehydratase activity	GO:0006631///fatty acid metabolic process+++GO:0046949///fatty-acyl-CoA biosynthetic process
10973	'ASCC3'	mRNA	0.644569579973449	6.10085793243243E-105	1.87050888703224	0	1.66098353841536	0	40.17	27.21	42.23	16.25	16.68	3801	5942	1625	1879	3420.3201568369	4961.83196755275	2005.8793564425	2034.98135213174					GO:0005634///nucleus+++GO:0005654///nucleoplasm+++GO:0005829///cytosol+++GO:0016020///membrane+++GO:0016607///nuclear speck+++GO:0099053///activating signal cointegrator 1 complex	GO:0003676///nucleic acid binding+++GO:0003723///RNA binding+++GO:0004386///helicase activity+++GO:0005515///protein binding+++GO:0005524///ATP binding+++GO:0016887///ATPase activity+++GO:0043138///3'-5' DNA helicase activity	GO:0006307///DNA dealkylation involved in DNA repair+++GO:0008283///cell proliferation+++GO:0032508///DNA duplex unwinding+++GO:0072344///rescue of stalled ribosome+++GO:1990116///ribosome-associated ubiquitin-dependent protein catabolic process
10981	'RAB32'	mRNA	0.0351894284623002	0.856417647058824	1.7311832415722	1.30416926012689E-14	0.932095935498196	2.0317137594191E-5	12.2	8.26	8.55	2.64	4.8	162	166	50	87	145.775286873869	138.617318514601	61.7193648136153	94.2221275335077					GO:0005739///mitochondrion+++GO:0005741///mitochondrial outer membrane+++GO:0005769///early endosome+++GO:0005783///endoplasmic reticulum+++GO:0005802///trans-Golgi network+++GO:0005829///cytosol+++GO:0012505///endomembrane system+++GO:0016020///membrane+++GO:0030670///phagocytic vesicle membrane+++GO:0031905///early endosome lumen+++GO:0031982///vesicle+++GO:0033162///melanosome membrane+++GO:00…	GO:0003924///GTPase activity+++GO:0005515///protein binding+++GO:0005525///GTP binding+++GO:0030742///GTP-dependent protein binding+++GO:0035612///AP-2 adaptor complex binding+++GO:0035650///AP-1 adaptor complex binding+++GO:0035651///AP-3 adaptor complex binding+++GO:0036461///BLOC-2 complex binding	GO:0006886///intracellular protein transport+++GO:0007005///mitochondrion organization+++GO:0016192///vesicle-mediated transport+++GO:0019882///antigen processing and presentation+++GO:0032438///melanosome organization+++GO:0035646///endosome to melanosome transport+++GO:0072657///protein localization to membrane+++GO:0090382///phagosome maturation+++GO:1903232///melanosome assembly
10991	'SLC38A3'	mRNA	0.401472771697041	0.0092900346106494	1.68158069088978	2.51966495660672E-20	1.18018290680775	4.9128201747418596E-11	4.02	2.72	3.63	1.16	1.73	187	247	77	109	168.271473119837	206.255889597026	95.0478218129676	118.048412656923	04724///Glutamatergic synapse+++04727///GABAergic synapse+++04964///Proximal tubule bicarbonate reclamation				GO:0005737///cytoplasm+++GO:0005829///cytosol+++GO:0005886///plasma membrane+++GO:0005887///integral component of plasma membrane+++GO:0016020///membrane+++GO:0016021///integral component of membrane+++GO:0016323///basolateral plasma membrane+++GO:0016324///apical plasma membrane	GO:0004060///arylamine N-acetyltransferase activity+++GO:0005290///L-histidine transmembrane transporter activity+++GO:0015171///amino acid transmembrane transporter activity+++GO:0015180///L-alanine transmembrane transporter activity+++GO:0015182///L-asparagine transmembrane transporter activity+++GO:0015186///L-glutamine transmembrane transporter activity+++GO:0015293///symporter activity+++GO:…	GO:0003333///amino acid transmembrane transport+++GO:0006805///xenobiotic metabolic process+++GO:0006814///sodium ion transport+++GO:0006865///amino acid transport+++GO:0006867///asparagine transport+++GO:0006868///glutamine transport+++GO:0007420///brain development+++GO:0007565///female pregnancy+++GO:0015808///L-alanine transport+++GO:0015817///histidine transport+++GO:0051365///cellular respo…
11001	'SLC27A2'	mRNA	0.38543103719352	0.0232964419117647	1.84937813695331	9.2336786541411E-20	0.684991319052428	5.076389113436E-4	4.42	2.99	3.94	1.13	2.62	160	209	58	130	143.975591974192	174.524214274407	71.5944631837938	140.791684820184	03320///PPAR signaling pathway+++04146///Peroxisome+++04931///Insulin resistance				GO:0005778///peroxisomal membrane+++GO:0005779///integral component of peroxisomal membrane+++GO:0005783///endoplasmic reticulum+++GO:0005788///endoplasmic reticulum lumen+++GO:0005789///endoplasmic reticulum membrane+++GO:0005829///cytosol+++GO:0005886///plasma membrane+++GO:0016020///membrane+++GO:0016021///integral component of membrane+++GO:0030176///integral component of endoplasmic reticulu…	GO:0000166///nucleotide binding+++GO:0004467///long-chain fatty acid-CoA ligase activity+++GO:0005324///long-chain fatty acid transporter activity+++GO:0005524///ATP binding+++GO:0015245///fatty acid transmembrane transporter activity+++GO:0019899///enzyme binding+++GO:0031957///very long-chain fatty acid-CoA ligase activity+++GO:0047676///arachidonate-CoA ligase activity+++GO:0047747///cholate-C…	GO:0001561///fatty acid alpha-oxidation+++GO:0001676///long-chain fatty acid metabolic process+++GO:0006635///fatty acid beta-oxidation+++GO:0006699///bile acid biosynthetic process+++GO:0008104///protein localization+++GO:0015908///fatty acid transport+++GO:0042760///very long-chain fatty acid catabolic process+++GO:0043312///neutrophil degranulation+++GO:0044539///long-chain fatty acid import++…
11005	'SPINK5'	mRNA	0.919829651316017	0.0038089418596017	5.12928301694497	5.80090884981818E-18	1.95935801550265	2.16788759586317E-7	0.73	0.49	0.84	0.03	0.24	37	70	2	18	33.2943556440319	58.4530861206147	2.46877459254461	19.4942332827947		H00671///Netherton syndrome+++H01358///Atopic dermatitis			GO:0005576///extracellular region+++GO:0005737///cytoplasm+++GO:0005783///endoplasmic reticulum+++GO:0005789///endoplasmic reticulum membrane+++GO:0005829///cytosol+++GO:0005938///cell cortex+++GO:0043231///intracellular membrane-bounded organelle+++GO:0048471///perinuclear region of cytoplasm+++GO:0097209///epidermal lamellar body	GO:0004867///serine-type endopeptidase inhibitor activity	GO:0002787///negative regulation of antibacterial peptide production+++GO:0007275///multicellular organism development+++GO:0007417///central nervous system development+++GO:0009913///epidermal cell differentiation+++GO:0016525///negative regulation of angiogenesis+++GO:0030154///cell differentiation+++GO:0030155///regulation of cell adhesion+++GO:0030198///extracellular matrix organization+++GO:…
110091775	'CFAP298-TCP10L'	mRNA	0.893487139099763	3.02568485245902E-8	1.97971227794348	1.4470123828107901E-24	1.74150630620357	2.7274773803307202E-19	1.84	1.25	2.33	0.61	0.75	129.62	240.79	61.05	72.01	116.980168479031	201.245625072402	76.532012368883	79.0599460913341							GO:0003352///regulation of cilium movement
11010	'GLIPR1'	mRNA	-0.629139	0.0010419418908122	-2.78967	1.25140160091848E-128	-1.35785	2.49811473091364E-21	2.65	1.8	1.19	6.45	3.03	176.41	114.06	788.69	292.34	159.27299862145	96.0300700552956	973.93157675885	317.322797325492					GO:0005615///extracellular space+++GO:0005886///plasma membrane+++GO:0016020///membrane+++GO:0016021///integral component of membrane+++GO:0035577///azurophil granule membrane	GO:0005515///protein binding	GO:0019222///regulation of metabolic process+++GO:0043312///neutrophil degranulation
1102	'RCBTB2'	mRNA	0.700439718141092	0.0096110396506817	2.33786963875638	3.4161915830744197E-12	1.92283213947754	4.35618920545036E-9	1.19	0.81	1.36	0.31	0.39	56	91	18	24	50.3914571909672	75.9890119567991	22.2189713329015	25.9923110437263		H02289///Retinal dystrophy with or without extraocular anomalies			GO:0001669///acrosomal vesicle+++GO:0005737///cytoplasm+++GO:0031410///cytoplasmic vesicle	GO:0005085///guanyl-nucleotide exchange factor activity+++GO:0005515///protein binding	GO:0050790///regulation of catalytic activity
11020	'IFT27'	mRNA	-0.0986843	0.542959091327352	1.58496250072116	3.1809337805586603E-25	1.21531690425633	1.90670473240832E-15	29.2	19.78	19.68	6.27	9.05	363	339	113	146	326.644624291448	283.079945641263	139.485764478771	158.119892182668		H00418///Bardet-Biedl syndrome			GO:0000139///Golgi membrane+++GO:0005737///cytoplasm+++GO:0005794///Golgi apparatus+++GO:0005813///centrosome+++GO:0005929///cilium+++GO:0030992///intraciliary transport particle B+++GO:0031514///motile cilium+++GO:0036126///sperm flagellum+++GO:0097225///sperm midpiece+++GO:0097228///sperm principal piece+++GO:0097542///ciliary tip	GO:0003924///GTPase activity+++GO:0005515///protein binding+++GO:0005525///GTP binding	GO:0001822///kidney development+++GO:0006886///intracellular protein transport+++GO:0007224///smoothened signaling pathway+++GO:0007283///spermatogenesis+++GO:0035735///intraciliary transport involved in cilium assembly+++GO:0042073///intraciliary transport+++GO:0060122///inner ear receptor cell stereocilium organization+++GO:0090102///cochlea development
11023	'VAX1'	mRNA	0.0574854946607603	0.802671236984849	2.14201900487243	4.6068743091931206E-15	0.492205359801304	0.072915398404589	3.4	2.3	2.48	0.44	1.54	123	128	29	91	110.68123633016	106.885643191981	35.7972315918969	98.5541793741288		H02170///Microphthalmia, syndromic			GO:0000785///chromatin+++GO:0005634///nucleus	GO:0000978///RNA polymerase II proximal promoter sequence-specific DNA binding+++GO:0000981///DNA-binding transcription factor activity, RNA polymerase II-specific+++GO:0001162///RNA polymerase II intronic transcription regulatory region sequence-specific DNA binding+++GO:0001227///DNA-binding transcription repressor activity, RNA polymerase II-specific+++GO:0003677///DNA binding+++GO:0003700///D…	GO:0000122///negative regulation of transcription by RNA polymerase II+++GO:0001764///neuron migration+++GO:0006355///regulation of transcription, DNA-templated+++GO:0006357///regulation of transcription by RNA polymerase II+++GO:0007399///nervous system development+++GO:0007406///negative regulation of neuroblast proliferation+++GO:0007411///axon guidance+++GO:0007417///central nervous system de…
11036	'GTF2A1L'	mRNA	0.991214531105133	0.111353571236106	3.71118021692458	8.35758829501277E-6	0.808141946811664	0.263074537315749	0.5	0.34	0.69	0.06	0.42	11.53	22.92	1.75	13.09	10.7981693980644	19.2060140110591	2.46877459254461	15.1621814421737	03022///Basal transcription factors+++05203///Viral carcinogenesis				GO:0005672///transcription factor TFIIA complex+++GO:0005737///cytoplasm	GO:0003677///DNA binding+++GO:0003713///transcription coactivator activity+++GO:0005515///protein binding	GO:0006366///transcription by RNA polymerase II+++GO:0006367///transcription initiation from RNA polymerase II promoter+++GO:0045893///positive regulation of transcription, DNA-templated+++GO:0050890///cognition
11056	'DDX52'	mRNA	-0.147394	0.0123590239130435	1.0598714559774	5.1858860880853E-60	0.587671787979142	2.90358941033926E-17	16.79	11.37	10.33	5.11	7.35	1771	1599	767	1064	1593.62983366434	1335.23549581233	946.775056240859	1152.3257896052					GO:0005634///nucleus+++GO:0005654///nucleoplasm+++GO:0005730///nucleolus+++GO:0016020///membrane	GO:0000166///nucleotide binding+++GO:0003676///nucleic acid binding+++GO:0003723///RNA binding+++GO:0003724///RNA helicase activity+++GO:0004386///helicase activity+++GO:0005524///ATP binding+++GO:0016787///hydrolase activity+++GO:0016887///ATPase activity	GO:0006364///rRNA processing+++GO:0030490///maturation of SSU-rRNA
11059	'WWP1'	mRNA	0.266683720699235	9.91643540809328E-8	1.14721364869539	9.22994316210807E-83	0.466053561795182	1.1890813064132999E-12	23.22	15.73	18.7	8.25	14.1	1610.92	1938	875	1403	1449.65424169014	1618.31544145359	1080.08888423827	1519.46718309783	04120///Ubiquitin mediated proteolysis+++04144///Endocytosis				GO:0000151///ubiquitin ligase complex+++GO:0005634///nucleus+++GO:0005737///cytoplasm+++GO:0005829///cytosol+++GO:0005886///plasma membrane+++GO:0070062///extracellular exosome	GO:0004842///ubiquitin-protein transferase activity+++GO:0005515///protein binding+++GO:0061630///ubiquitin protein ligase activity	GO:0000209///protein polyubiquitination+++GO:0006511///ubiquitin-dependent protein catabolic process+++GO:0007165///signal transduction+++GO:0007417///central nervous system development+++GO:0016567///protein ubiquitination+++GO:0034220///ion transmembrane transport+++GO:0043161///proteasome-mediated ubiquitin-dependent protein catabolic process+++GO:0045732///positive regulation of protein catab…
110599588	'ASDURF'	mRNA	0.42216865178635	0.0097691304294666	2.35218578946058	6.875036938863579E-28	1.62788199486776	4.36607891094148E-16	31.76	21.51	29.33	5.81	10.18	163.97	219.71	43.03	71.09	147.574981773547	183.709699236218	54.3130410359815	77.9769331311788					GO:0005737///cytoplasm	GO:0004066///asparagine synthase (glutamine-hydrolyzing) activity	GO:0006529///asparagine biosynthetic process+++GO:0006541///glutamine metabolic process
11062	'DUS4L'	mRNA	0.604584073307963	6.28807880565741E-12	1.72172485053191	4.26409819030521E-58	0.751096802626855	3.60100994029191E-13	14.1	9.55	14.64	4.52	9.32	467.13	710.29	215.35	422.02	421.128606524511	593.716346167958	266.627655994818	458.114482145675						GO:0003824///catalytic activity+++GO:0017150///tRNA dihydrouridine synthase activity+++GO:0050660///flavin adenine dinucleotide binding	GO:0002943///tRNA dihydrouridine synthesis
11063	'SOX30'	mRNA	0.694373717441738	0.0112186800722456	4.15380533607904	4.38349494704171E-20	3.30580842952409	4.16684052779194E-16	1.64	1.11	1.86	0.11	0.2	55	89	5	9	49.4916097411285	74.3189237819244	6.17193648136153	9.74711664139735					GO:0000785///chromatin+++GO:0005634///nucleus+++GO:0005737///cytoplasm+++GO:0010369///chromocenter	GO:0000978///RNA polymerase II proximal promoter sequence-specific DNA binding+++GO:0000981///DNA-binding transcription factor activity, RNA polymerase II-specific+++GO:0001227///DNA-binding transcription repressor activity, RNA polymerase II-specific+++GO:0001228///DNA-binding transcription activator activity, RNA polymerase II-specific+++GO:0003677///DNA binding+++GO:0005515///protein binding++…	GO:0000122///negative regulation of transcription by RNA polymerase II+++GO:0006357///regulation of transcription by RNA polymerase II+++GO:0007286///spermatid development+++GO:0030178///negative regulation of Wnt signaling pathway+++GO:0031960///response to corticosteroid+++GO:0045944///positive regulation of transcription by RNA polymerase II
11064	'CNTRL'	mRNA	0.596293973077141	3.2295307497243697E-22	1.03952836418664	3.21096593189103E-51	0.965527782742861	3.76487093128904E-40	10.61	7.18	12.17	6.13	5.97	930	1406	684	720	836.858128349991	1174.07198693692	844.320910650257	779.769331311788					GO:0005737///cytoplasm+++GO:0005813///centrosome+++GO:0005815///microtubule organizing center+++GO:0005829///cytosol+++GO:0005856///cytoskeleton+++GO:0016020///membrane+++GO:0048471///perinuclear region of cytoplasm+++GO:0072687///meiotic spindle+++GO:0090543///Flemming body+++GO:0090619///meiotic spindle pole+++GO:0097431///mitotic spindle pole+++GO:0120103///centriolar subdistal appendage	GO:0005515///protein binding+++GO:0008092///cytoskeletal protein binding	GO:0000086///G2/M transition of mitotic cell cycle+++GO:0001822///kidney development+++GO:0003279///cardiac septum development+++GO:0003281///ventricular septum development+++GO:0007049///cell cycle+++GO:0010389///regulation of G2/M transition of mitotic cell cycle+++GO:0035904///aorta development+++GO:0051301///cell division+++GO:0051493///regulation of cytoskeleton organization+++GO:0060976///c…
11068	'CYB561D2'	mRNA	0.265894059973034	0.323108545832956	1.33628338786443	1.15405963982363E-6	0.215267986903066	0.646948096474014	4.7	3.18	4.09	1.67	3.78	84	101	40	87	75.5871857864508	84.3394528311727	49.3754918508923	94.2221275335077					GO:0005783///endoplasmic reticulum+++GO:0005789///endoplasmic reticulum membrane+++GO:0016021///integral component of membrane+++GO:0030659///cytoplasmic vesicle membrane+++GO:0031982///vesicle	GO:0004322///ferroxidase activity+++GO:0005515///protein binding+++GO:0016491///oxidoreductase activity+++GO:0020037///heme binding+++GO:0046872///metal ion binding	GO:0055085///transmembrane transport
11072	'DUSP14'	mRNA	-0.0587069	0.397685233668342	1.15772086185519	1.93907477187097E-80	1.61087282236985	2.9033163381295E-126	92.98	62.97	60.76	28.08	21.24	1931	1854	831	607	1737.60542563853	1548.17173810885	1025.77584320229	657.388866814244		H00810///Progressive myoclonic epilepsy+++H01601///Anaplastic large-cell lymphoma+++H01892///Peripheral T cell lymphoma+++H01994///Lafora disease				GO:0003723///RNA binding+++GO:0004721///phosphoprotein phosphatase activity+++GO:0004722///protein serine/threonine phosphatase activity+++GO:0004725///protein tyrosine phosphatase activity+++GO:0005515///protein binding+++GO:0008138///protein tyrosine/serine/threonine phosphatase activity+++GO:0016787///hydrolase activity+++GO:0016791///phosphatase activity+++GO:0017017///MAP kinase tyrosine/ser…	GO:0006470///protein dephosphorylation+++GO:0016311///dephosphorylation+++GO:0035335///peptidyl-tyrosine dephosphorylation
11076	'TPPP'	mRNA	0.853227355627137	3.34640873671783E-13	1.65618282955888	4.57035821114534E-34	1.08673049182878	4.35247215686275E-16	2.4	1.63	2.99	0.98	1.51	239.84	433.28	137.47	204	215.963387961288	362.409133947811	170.345446885578	220.934643871673					GO:0005634///nucleus+++GO:0005737///cytoplasm+++GO:0005739///mitochondrion+++GO:0005829///cytosol+++GO:0005874///microtubule+++GO:0048471///perinuclear region of cytoplasm+++GO:0072686///mitotic spindle+++GO:0097427///microtubule bundle+++GO:0150051///postsynaptic Golgi apparatus	GO:0000287///magnesium ion binding+++GO:0003924///GTPase activity+++GO:0005515///protein binding+++GO:0008017///microtubule binding+++GO:0015631///tubulin binding+++GO:0042803///protein homodimerization activity	GO:0001578///microtubule bundle formation+++GO:0014003///oligodendrocyte development+++GO:0030953///astral microtubule organization+++GO:0031334///positive regulation of protein complex assembly+++GO:0031643///positive regulation of myelination+++GO:0032273///positive regulation of protein polymerization+++GO:0032288///myelin assembly+++GO:0046785///microtubule polymerization+++GO:0048709///oligo…
11077	'HSF2BP'	mRNA	0.81029927195219	3.46092683926031E-6	2.88729572042532	2.3183146652279501E-32	2.15991617508831	6.8019672396166095E-22	3.7	2.51	4.46	0.43	0.75	114.68	201.1	27.18	45	103.48245673145	168.678905662345	34.5628442956246	48.7355832069868					GO:0005694///chromosome+++GO:0005829///cytosol	GO:0005515///protein binding	GO:0006366///transcription by RNA polymerase II+++GO:0007141///male meiosis I+++GO:0007144///female meiosis I+++GO:0007283///spermatogenesis+++GO:1990918///double-strand break repair involved in meiotic recombination
11079	'RER1'	mRNA	0.161038431413873	0.0115270554171669	1.0999470855868	1.72299052170418E-51	0.0488812869687192	0.469372852110195	24.21	16.4	18.44	8.88	19.1	1147.16	1282.63	598.39	1239.9	1033.02487241483	1071.36156418212	739.397990467111	1342.93607059252					GO:0000139///Golgi membrane+++GO:0005783///endoplasmic reticulum+++GO:0005793///endoplasmic reticulum-Golgi intermediate compartment+++GO:0005794///Golgi apparatus+++GO:0005886///plasma membrane+++GO:0009986///cell surface+++GO:0016020///membrane+++GO:0016021///integral component of membrane+++GO:0030173///integral component of Golgi membrane	GO:0003674///molecular_function+++GO:0005515///protein binding+++GO:0033130///acetylcholine receptor binding	GO:0006621///protein retention in ER lumen+++GO:0006890///retrograde vesicle-mediated transport, Golgi to ER+++GO:0007528///neuromuscular junction development+++GO:0071340///skeletal muscle acetylcholine-gated channel clustering+++GO:1903078///positive regulation of protein localization to plasma membrane
11094	'CACFD1'	mRNA	0.865289691141745	1.08541263114754E-7	1.08210108021489	3.3474682317408005E-10	0.467126010427298	0.0191221625320956	2.9	1.97	3.54	1.7	2.76	129	235	111	170	116.080321029192	196.235360547778	137.016989886226	184.112203226394					GO:0005575///cellular_component+++GO:0016021///integral component of membrane	GO:0003674///molecular_function+++GO:0005515///protein binding	GO:0008150///biological_process+++GO:0016192///vesicle-mediated transport
11095	'ADAMTS8'	mRNA	0.678071905112638	0.252290576853698	3.58496250072116	1.5865590700623E-5	2	0.0032486332616843	0.26	0.18	0.28	0.02	0.08	15	24	2	6	13.4977117475805	20.0410580984965	2.46877459254461	6.49807776093157					GO:0005576///extracellular region+++GO:0031012///extracellular matrix+++GO:0062023///collagen-containing extracellular matrix	GO:0004222///metalloendopeptidase activity+++GO:0005178///integrin binding+++GO:0008201///heparin binding+++GO:0008233///peptidase activity+++GO:0008237///metallopeptidase activity+++GO:0008270///zinc ion binding+++GO:0009673///low-affinity phosphate transmembrane transporter activity	GO:0006508///proteolysis+++GO:0008285///negative regulation of cell proliferation+++GO:0030198///extracellular matrix organization+++GO:0035435///phosphate ion transmembrane transport
11097	'NUP42'	mRNA	-0.0660702	0.4627962400906	1.23349013021978	5.7249496579511395E-55	0.600351393734583	4.22881142762723E-13	72.06	48.8	46.16	27.81	30.18	1184	1131	481	746	1065.41938060902	944.434862891647	593.740289506979	807.927668275825	03013///Nucleocytoplasmic transport				GO:0005634///nucleus+++GO:0005635///nuclear envelope+++GO:0005643///nuclear pore+++GO:0005654///nucleoplasm+++GO:0005829///cytosol+++GO:0031965///nuclear membrane+++GO:0043657///host cell	GO:0003723///RNA binding+++GO:0005049///nuclear export signal receptor activity+++GO:0005515///protein binding+++GO:0046872///metal ion binding	GO:0006110///regulation of glycolytic process+++GO:0006406///mRNA export from nucleus+++GO:0006409///tRNA export from nucleus+++GO:0006611///protein export from nucleus+++GO:0016032///viral process+++GO:0016925///protein sumoylation+++GO:0019058///viral life cycle+++GO:0019083///viral transcription+++GO:0051028///mRNA transport+++GO:0060964///regulation of gene silencing by miRNA+++GO:0075733///i…
11099	'PTPN21'	mRNA	-0.266453	0.0046493521129326	1.65869288925453	8.870857812630121E-44	0.554167752721138	3.67502837098175E-6	6.75	4.57	3.78	1.26	2.82	676	562	178	382.75	608.296876090961	469.294777139792	219.720938736471	414.793963739465		H01017///Choanal atresia and lymphedema			GO:0005737///cytoplasm+++GO:0005856///cytoskeleton	GO:0004725///protein tyrosine phosphatase activity+++GO:0005515///protein binding	GO:0006470///protein dephosphorylation+++GO:0035335///peptidyl-tyrosine dephosphorylation
11107	'PRDM5'	mRNA	0.359996135720882	0.0222668063624948	1.01207283230057	2.17530801720943E-9	0.321928094887362	0.160683177084196	4.26	2.88	3.62	2.43	3.63	187	240	119	192	168.271473119837	200.410580984965	146.892088256404	207.93848834981		H01902///Brittle cornea syndrome			GO:0005634///nucleus+++GO:0005654///nucleoplasm+++GO:0005730///nucleolus+++GO:0016604///nuclear body	GO:0000976///transcription regulatory region sequence-specific DNA binding+++GO:0000977///RNA polymerase II regulatory region sequence-specific DNA binding+++GO:0000978///RNA polymerase II proximal promoter sequence-specific DNA binding+++GO:0001227///DNA-binding transcription repressor activity, RNA polymerase II-specific+++GO:0003700///DNA-binding transcription factor activity+++GO:0005515///pr…	GO:0000122///negative regulation of transcription by RNA polymerase II+++GO:0000278///mitotic cell cycle+++GO:0010468///regulation of gene expression+++GO:0016575///histone deacetylation+++GO:0045892///negative regulation of transcription, DNA-templated+++GO:0051567///histone H3-K9 methylation+++GO:1990830///cellular response to leukemia inhibitory factor
11124	'FAF1'	mRNA	0.347751421006225	1.98500265892857E-31	1.27829541532777	2.7270391408934698E-270	1.04471491899202	4.60523254014598E-173	38.48	26.06	33.24	13.88	16.93	4197	5341	2202	2589	3776.65974697302	4459.9704710029	2718.12082639162	2803.92055384197	04217///Necroptosis+++04624///Toll and Imd signaling pathway				GO:0005634///nucleus+++GO:0005635///nuclear envelope+++GO:0005654///nucleoplasm+++GO:0005829///cytosol+++GO:0016021///integral component of membrane+++GO:0031265///CD95 death-inducing signaling complex+++GO:0034098///VCP-NPL4-UFD1 AAA ATPase complex+++GO:0048471///perinuclear region of cytoplasm	GO:0005515///protein binding+++GO:0019887///protein kinase regulator activity+++GO:0019901///protein kinase binding+++GO:0019904///protein domain specific binding+++GO:0031072///heat shock protein binding+++GO:0031625///ubiquitin protein ligase binding+++GO:0043130///ubiquitin binding+++GO:0051059///NF-kappaB binding	GO:0006915///apoptotic process+++GO:0007253///cytoplasmic sequestering of NF-kappaB+++GO:0008219///cell death+++GO:0010942///positive regulation of cell death+++GO:0030155///regulation of cell adhesion+++GO:0031334///positive regulation of protein complex assembly+++GO:0042176///regulation of protein catabolic process+++GO:0043065///positive regulation of apoptotic process+++GO:0043161///proteaso…
11128	'POLR3A'	mRNA	-0.0484449	0.279394749509667	1.09062655848402	5.201832090780141E-173	0.967628943145687	3.12516618160377E-125	42	28.44	27.65	13.42	15.15	4603	4451	2090	2276	4141.99781160753	3716.78123318366	2579.86944920912	2464.93749731337	03020///RNA polymerase+++04623///Cytosolic DNA-sensing pathway	H00679///Hypomyelinating leukodystrophy			GO:0005634///nucleus+++GO:0005654///nucleoplasm+++GO:0005666///RNA polymerase III complex+++GO:0005829///cytosol+++GO:0016020///membrane	GO:0003677///DNA binding+++GO:0003682///chromatin binding+++GO:0003899///DNA-directed 5'-3' RNA polymerase activity+++GO:0046872///metal ion binding	GO:0006351///transcription, DNA-templated+++GO:0032481///positive regulation of type I interferon production+++GO:0032728///positive regulation of interferon-beta production+++GO:0045087///innate immune response+++GO:0051607///defense response to virus
1113	'CHGA'	mRNA	-0.132894	0.630156389046538	4.83289001416474	6.7183171769784195E-28	5.83289001416474	2.79021509449811E-29	4.31	2.92	2.66	0.1	0.05	125	114	4	2	112.480931229837	95.1950259678583	4.93754918508922	2.16602592031052					GO:0005576///extracellular region+++GO:0005615///extracellular space+++GO:0030133///transport vesicle+++GO:0030141///secretory granule+++GO:0042583///chromaffin granule+++GO:0048471///perinuclear region of cytoplasm+++GO:0098992///neuronal dense core vesicle	GO:0005179///hormone activity	GO:0002026///regulation of the force of heart contraction+++GO:0002551///mast cell chemotaxis+++GO:0006996///organelle organization+++GO:0007165///signal transduction+++GO:0008217///regulation of blood pressure+++GO:0019730///antimicrobial humoral response+++GO:0031640///killing of cells of other organism+++GO:0033366///protein localization to secretory granule+++GO:0033604///negative regulation …
11135	'CDC42EP1'	mRNA	0.0437550922156473	0.407264269784472	1.36455417044889	8.863425550094522E-112	1.37588429444828	2.68140892625899E-104	59.7	40.43	41.96	16.8	17.32	1916	1975	767	761	1724.10771389095	1649.21207268877	946.775056240859	824.172862678154					GO:0005737///cytoplasm+++GO:0005829///cytosol+++GO:0005856///cytoskeleton+++GO:0005886///plasma membrane+++GO:0005912///adherens junction+++GO:0005925///focal adhesion+++GO:0012505///endomembrane system	GO:0005515///protein binding+++GO:0098641///cadherin binding involved in cell-cell adhesion	GO:0007266///Rho protein signal transduction+++GO:0008360///regulation of cell shape+++GO:0030838///positive regulation of actin filament polymerization+++GO:0031274///positive regulation of pseudopodium assembly+++GO:0098609///cell-cell adhesion
1114	'CHGB'	mRNA	-0.599913	0.0248054745349318	12.6438561897747	5.294200985192131E-19	6	7.311340973030141E-17	2.58	1.75	1.16	0	0.02	97	64	0	1	87.2852026343539	53.4428215959906	0	1.08301296015526					GO:0005576///extracellular region+++GO:0005615///extracellular space+++GO:0005788///endoplasmic reticulum lumen+++GO:0030141///secretory granule	GO:0005179///hormone activity+++GO:0005515///protein binding	GO:0007165///signal transduction+++GO:0043687///post-translational protein modification+++GO:0044267///cellular protein metabolic process
11145	'PLAAT3'	mRNA	0.382746057843645	1.142718704499E-4	1.53841991478413	2.41361192326581E-38	1.21191909010694	3.3999408674361704E-24	24.21	16.4	21.77	8.52	11.29	421.07	549	189	237	379.735623831931	458.439204003107	233.299198995466	256.674071556797	00564///Glycerophospholipid metabolism+++00565///Ether lipid metabolism+++00590///Arachidonic acid metabolism+++00591///Linoleic acid metabolism+++00592///alpha-Linolenic acid metabolism+++04014///Ras signaling pathway+++04923///Regulation of lipolysis in adipocytes			R01315///phosphatidylcholine 2-acylhydrolase Phosphatidylcholine + H2O <=> 1-Acyl-sn-glycero-3-phosphocholine + Fatty acid+++R01316///phosphatidylcholine 1-acylhydrolase Phosphatidylcholine + H2O <=> 2-Acyl-sn-glycero-3-phosphocholine + Fatty acid+++R01317///phosphatidylcholine 2-acylhydrolase Phosphatidylcholine + H2O <=> 1-Acyl-sn-glycero-3-phosphocholine + Arachidonate+++R02053///phosphatidyle…	GO:0005575///cellular_component+++GO:0005635///nuclear envelope+++GO:0005737///cytoplasm+++GO:0005739///mitochondrion+++GO:0005764///lysosome+++GO:0005777///peroxisome+++GO:0005778///peroxisomal membrane+++GO:0005783///endoplasmic reticulum+++GO:0005829///cytosol+++GO:0005886///plasma membrane+++GO:0016020///membrane+++GO:0016021///integral component of membrane+++GO:0048471///perinuclear region …	GO:0004620///phospholipase activity+++GO:0004623///phospholipase A2 activity+++GO:0005515///protein binding+++GO:0008970///phospholipase A1 activity+++GO:0016410///N-acyltransferase activity+++GO:0016740///transferase activity+++GO:0016746///transferase activity, transferring acyl groups+++GO:0016787///hydrolase activity+++GO:0052739///phosphatidylserine 1-acylhydrolase activity+++GO:0052740///1-…	GO:0006629///lipid metabolic process+++GO:0006641///triglyceride metabolic process+++GO:0006644///phospholipid metabolic process+++GO:0007031///peroxisome organization+++GO:0008654///phospholipid biosynthetic process+++GO:0009617///response to bacterium+++GO:0016032///viral process+++GO:0016042///lipid catabolic process+++GO:0030397///membrane disassembly+++GO:0036149///phosphatidylinositol acyl-…
11146	'GLMN'	mRNA	0.208251306286169	3.86303967213115E-5	1.66724713122105	4.7262957352459E-147	1.47880204180794	1.19507481041667E-113	56.85	38.5	45.36	13.68	16.29	1655	1912	602	686	1489.24752948305	1596.60429518022	743.101152355928	742.946890666509	05131///Shigellosis	H00531///Venous malformations			GO:0005737///cytoplasm+++GO:0005886///plasma membrane+++GO:0031258///lamellipodium membrane+++GO:0031461///cullin-RING ubiquitin ligase complex+++GO:0031462///Cul2-RING ubiquitin ligase complex+++GO:0031463///Cul3-RING ubiquitin ligase complex+++GO:0031464///Cul4A-RING E3 ubiquitin ligase complex+++GO:0042995///cell projection	GO:0004252///serine-type endopeptidase activity+++GO:0005102///signaling receptor binding+++GO:0005171///hepatocyte growth factor receptor binding+++GO:0005515///protein binding+++GO:0008233///peptidase activity+++GO:0008236///serine-type peptidase activity+++GO:0016787///hydrolase activity+++GO:0031625///ubiquitin protein ligase binding+++GO:0055105///ubiquitin-protein transferase inhibitor acti…	GO:0001570///vasculogenesis+++GO:0001819///positive regulation of cytokine production+++GO:0001843///neural tube closure+++GO:0006508///proteolysis+++GO:0007155///cell adhesion+++GO:0007166///cell surface receptor signaling pathway+++GO:0008285///negative regulation of cell proliferation+++GO:0031397///negative regulation of protein ubiquitination+++GO:0032434///regulation of proteasomal ubiquiti…
11151	'CORO1A'	mRNA	0.525319554293754	0.0087914051555968	1.74322458463789	9.121890472738731E-14	2.56634682255381	6.13382206715958E-21	4.66	3.15	4.57	1.41	0.83	107	154	46	26	96.2836771327409	128.596789465352	56.7818156285261	28.1583369640368	04145///Phagosome+++05152///Tuberculosis	H00091///T-B+Severe combined immunodeficiency			GO:0001772///immunological synapse+++GO:0001891///phagocytic cup+++GO:0005634///nucleus+++GO:0005737///cytoplasm+++GO:0005769///early endosome+++GO:0005829///cytosol+++GO:0005856///cytoskeleton+++GO:0005884///actin filament+++GO:0005886///plasma membrane+++GO:0005911///cell-cell junction+++GO:0005938///cell cortex+++GO:0015629///actin cytoskeleton+++GO:0016020///membrane+++GO:0030027///lamellipod…	GO:0003723///RNA binding+++GO:0003779///actin binding+++GO:0003785///actin monomer binding+++GO:0005515///protein binding+++GO:0008022///protein C-terminus binding+++GO:0008092///cytoskeletal protein binding+++GO:0032036///myosin heavy chain binding+++GO:0042802///identical protein binding+++GO:0042803///protein homodimerization activity+++GO:0043548///phosphatidylinositol 3-kinase binding+++GO:0…	GO:0001771///immunological synapse formation+++GO:0001845///phagolysosome assembly+++GO:0006816///calcium ion transport+++GO:0006909///phagocytosis+++GO:0007015///actin filament organization+++GO:0008064///regulation of actin polymerization or depolymerization+++GO:0008360///regulation of cell shape+++GO:0016477///cell migration+++GO:0030036///actin cytoskeleton organization+++GO:0030335///positi…
11154	'AP4S1'	mRNA	0.400240497350763	0.0237669084222191	1.1569693463384	1.6062751218925402E-9	0.165284614550403	0.721747961751697	2.77	1.87	2.11	1.09	2.19	147	194	87	173	132.277575126289	161.998552962847	107.391694775691	187.36124210686	04142///Lysosome	H00266///Hereditary spastic paraplegia			GO:0016020///membrane+++GO:0030124///AP-4 adaptor complex+++GO:0031904///endosome lumen+++GO:0032588///trans-Golgi network membrane+++GO:0043231///intracellular membrane-bounded organelle		GO:0006605///protein targeting+++GO:0006886///intracellular protein transport+++GO:0006892///post-Golgi vesicle-mediated transport+++GO:0008104///protein localization+++GO:0015031///protein transport+++GO:0016192///vesicle-mediated transport
11158	'RABL2B'	mRNA	0.0549626612242141	0.616555071162084	1.21197037773718	3.05352644489157E-25	0.725258776363459	2.6650928172543403E-9	16.06	10.87	10.61	4.96	7.09	497.01	516.31	222.88	312.31	448.124030019672	431.717793205112	275.268367068724	338.983056528597					GO:0000242///pericentriolar material+++GO:0005737///cytoplasm+++GO:0005814///centriole+++GO:0012505///endomembrane system+++GO:0036064///ciliary basal body	GO:0003924///GTPase activity+++GO:0005515///protein binding+++GO:0005525///GTP binding	GO:0006886///intracellular protein transport+++GO:0042073///intraciliary transport+++GO:0060271///cilium assembly
11159	'RABL2A'	mRNA	0.271086022493735	0.0271286990165278	1.42028012041392	1.00615055362132E-23	0.428224919819138	0.0067661687427179	7.22	4.89	6.26	2.57	5.22	312.99	377.69	141.12	280.69	281.652251799513	315.64666505132	175.282996070667	304.326641803628					GO:0012505///endomembrane system	GO:0003924///GTPase activity+++GO:0005525///GTP binding	GO:0006886///intracellular protein transport
11162	'NUDT6'	mRNA	0.244042954975452	0.0984819083610506	2.25053996638996	2.57044623824275E-34	0.658520355232468	9.20124462254395E-5	15.74	10.66	12.54	2.82	8.82	240.36	284.66	59.82	180.34	216.863235411127	237.987564919646	74.0632377763384	196.025345788102			M00068///Glycosphingolipid biosynthesis, globo-series, LacCer => Gb4Cer	R05960///No_INFO UDP-D-galactose + Lactosylceramide <=> UDP + Globotriaosylceramide+++R11375///No_INFO UDP-D-galactose + Paragloboside <=> UDP + IV4Gala-nLc4-Cer+++R11376///No_INFO UDP-D-galactose + Globoside <=> UDP + IV4-alpha-Gal-Gb4Cer+++R11377///No_INFO UDP-D-galactose + NORint <=> UDP + NOR2 antigen	GO:0005634///nucleus+++GO:0005737///cytoplasm+++GO:0005739///mitochondrion	GO:0016787///hydrolase activity+++GO:0035529///NADH pyrophosphatase activity+++GO:0047631///ADP-ribose diphosphatase activity+++GO:0051287///NAD binding	GO:0008285///negative regulation of cell proliferation+++GO:0045786///negative regulation of cell cycle
11166	'SOX21'	mRNA	-0.134301	0.559085613139242	1.60266450245462	5.02323274663814E-13	0.757639162430956	6.449039542639E-4	3.95	2.67	2.45	0.83	1.55	180	164	54	97	161.972540970966	136.947230339726	66.6569139987045	105.05225713506		H00254///Growth hormone deficiency+++H00544///Septo-optic dysplasia+++H00598///46,XX testicular disorder of sex development+++H00658///Syndromic X-linked mental retardation+++H02038///X-linked panhypopituitarism			GO:0000785///chromatin+++GO:0005575///cellular_component+++GO:0005634///nucleus	GO:0000978///RNA polymerase II proximal promoter sequence-specific DNA binding+++GO:0000981///DNA-binding transcription factor activity, RNA polymerase II-specific+++GO:0001228///DNA-binding transcription activator activity, RNA polymerase II-specific+++GO:0003677///DNA binding+++GO:0003700///DNA-binding transcription factor activity	GO:0001942///hair follicle development+++GO:0006355///regulation of transcription, DNA-templated+++GO:0006357///regulation of transcription by RNA polymerase II+++GO:0009653///anatomical structure morphogenesis+++GO:0030154///cell differentiation+++GO:0045944///positive regulation of transcription by RNA polymerase II+++GO:0048863///stem cell differentiation
1117	'CHI3L2'	mRNA	-1.35364	3.15911888029782E-6	11.813781191217	6.676546776836159E-11	5.16992500144231	2.99054755622992E-9	4.7	3.18	1.24	0	0.04	92	36	0	1	82.7859653851604	30.0615871477447	0	1.08301296015526		H00079///Asthma+++H01649///Schizophrenia			GO:0005576///extracellular region+++GO:0005615///extracellular space	GO:0004568///chitinase activity+++GO:0008061///chitin binding+++GO:0016787///hydrolase activity+++GO:0030246///carbohydrate binding	GO:0005975///carbohydrate metabolic process+++GO:0006032///chitin catabolic process
11174	'ADAMTS6'	mRNA	1.40144843453089	1.07022755161943E-20	1.83260559917301	5.57531438684145E-29	1.34255474547732	5.19206026392962E-17	1.23	0.83	2.13	0.92	0.89	120	317	89	125	107.981693980644	264.708975717641	109.860469368235	135.376620019408					GO:0005576///extracellular region+++GO:0031012///extracellular matrix	GO:0004222///metalloendopeptidase activity+++GO:0008233///peptidase activity+++GO:0008237///metallopeptidase activity+++GO:0016787///hydrolase activity+++GO:0046872///metal ion binding	GO:0001822///kidney development+++GO:0003279///cardiac septum development+++GO:0006508///proteolysis+++GO:0007507///heart development+++GO:0030198///extracellular matrix organization+++GO:0035904///aorta development+++GO:0060976///coronary vasculature development
11177	'BAZ1A'	mRNA	0.123153030548765	7.43903164811295E-6	1.30374287550551	6.4231476788383E-311	1.12236128350197	1.3145487067307701E-219	60.1	40.7	44.92	18.06	21.32	5465	5952	2411	2734	4917.66631336849	4970.18240842713	2976.10777131253	2960.95743306448					GO:0000228///nuclear chromosome+++GO:0005634///nucleus+++GO:0008623///CHRAC+++GO:0016590///ACF complex	GO:0004402///histone acetyltransferase activity+++GO:0005515///protein binding+++GO:0046872///metal ion binding	GO:0006261///DNA-dependent DNA replication+++GO:0006338///chromatin remodeling+++GO:0006357///regulation of transcription by RNA polymerase II+++GO:0016573///histone acetylation
11178	'LZTS1'	mRNA	1.23266075679027	0.0026624896946296	3.96962635095648	1.02523558790594E-10	3.23266075679028	9.18440646111207E-9	0.22	0.15	0.34	0.02	0.04	20	47	3	5	17.996948996774	39.2470721095556	3.70316188881692	5.41506480077631					GO:0005737///cytoplasm+++GO:0005739///mitochondrion+++GO:0005794///Golgi apparatus+++GO:0005813///centrosome+++GO:0005815///microtubule organizing center+++GO:0005856///cytoskeleton+++GO:0005874///microtubule+++GO:0005886///plasma membrane+++GO:0014069///postsynaptic density+++GO:0016020///membrane+++GO:0016324///apical plasma membrane+++GO:0030424///axon+++GO:0030425///dendrite+++GO:0030426///gr…	GO:0005080///protein kinase C binding+++GO:0005515///protein binding+++GO:0008017///microtubule binding+++GO:0043015///gamma-tubulin binding+++GO:0047485///protein N-terminus binding	GO:0007155///cell adhesion+++GO:0007399///nervous system development+++GO:0007411///axon guidance+++GO:0010976///positive regulation of neuron projection development+++GO:0016242///negative regulation of macroautophagy+++GO:0021766///hippocampus development+++GO:0030010///establishment of cell polarity+++GO:0044772///mitotic cell cycle phase transition+++GO:0045666///positive regulation of neuron…
11182	'SLC2A6'	mRNA	0.276517635197416	0.155377811376301	1.87167590302446	9.859149731051351E-17	2	4.18004591176471E-17	4.74	3.21	3.43	1.12	1.07	142	172	47	43	127.778337877095	143.627583039225	58.0162029247984	46.5695572866762					GO:0005765///lysosomal membrane+++GO:0005886///plasma membrane+++GO:0016020///membrane+++GO:0016021///integral component of membrane	GO:0005353///fructose transmembrane transporter activity+++GO:0005355///glucose transmembrane transporter activity+++GO:0005515///protein binding+++GO:0022857///transmembrane transporter activity+++GO:0033300///dehydroascorbic acid transmembrane transporter activity+++GO:0055056///D-glucose transmembrane transporter activity	GO:0006110///regulation of glycolytic process+++GO:0008643///carbohydrate transport+++GO:0008645///hexose transmembrane transport+++GO:0015755///fructose transmembrane transport+++GO:0055085///transmembrane transport+++GO:0070837///dehydroascorbic acid transport+++GO:1904659///glucose transmembrane transport
11186	'RASSF1'	mRNA	0.812321174950954	6.32370881623932E-54	1.01066298306287	3.74747397021511E-70	1.45890053266005	2.17513968362832E-118	46.42	31.43	55.64	28.37	21.66	1160	2037	1011	741	1043.82304181289	1700.98480610989	1247.9655565313	802.512603475049	04014///Ras signaling pathway+++04390///Hippo signaling pathway+++04392///Hippo signaling pathway - multiple species+++05200///Pathways in cancer+++05206///MicroRNAs in cancer+++05219///Bladder cancer+++05223///Non-small cell lung cancer	H00014///Non-small cell lung cancer+++H00022///Bladder cancer+++H00054///Nasopharyngeal cancer			GO:0000922///spindle pole+++GO:0005634///nucleus+++GO:0005737///cytoplasm+++GO:0005815///microtubule organizing center+++GO:0005819///spindle+++GO:0005856///cytoskeleton+++GO:0005874///microtubule+++GO:0015630///microtubule cytoskeleton	GO:0005515///protein binding+++GO:0008270///zinc ion binding+++GO:0042802///identical protein binding+++GO:0046872///metal ion binding+++GO:0047485///protein N-terminus binding	GO:0006974///cellular response to DNA damage stimulus+++GO:0007049///cell cycle+++GO:0007050///cell cycle arrest+++GO:0007165///signal transduction+++GO:0007265///Ras protein signal transduction+++GO:0031398///positive regulation of protein ubiquitination+++GO:0035556///intracellular signal transduction+++GO:0050821///protein stabilization+++GO:0051726///regulation of cell cycle+++GO:0070507///re…
11189	'CELF3'	mRNA	0.204358498506186	0.333129921853948	3.50552803322675	7.59207447086368E-31	2.9205655325056	7.697455881301391E-25	1.52	1.03	1.2	0.11	0.17	138	159	14	21	124.178948077741	132.772009902539	17.2814221478123	22.7432721632605		H00606///Early infantile epileptic encephalopathy			GO:0005634///nucleus+++GO:0005737///cytoplasm+++GO:0016604///nuclear body+++GO:1990904///ribonucleoprotein complex	GO:0003723///RNA binding+++GO:0003729///mRNA binding+++GO:0036002///pre-mRNA binding+++GO:0097322///7SK snRNA binding	GO:0000381///regulation of alternative mRNA splicing, via spliceosome+++GO:0006376///mRNA splice site selection+++GO:0006397///mRNA processing+++GO:0007283///spermatogenesis+++GO:0008380///RNA splicing+++GO:0030317///flagellated sperm motility+++GO:0030575///nuclear body organization+++GO:0048026///positive regulation of mRNA splicing, via spliceosome+++GO:0098781///ncRNA transcription
1119	'CHKA'	mRNA	0.090795538553235	0.176859791247175	1.21431007503859	6.51231722971741E-59	0.867346584733911	2.82199705413345E-29	34.23	23.18	23.36	7.94	10.5	1170	1246	537	683	1052.82151631128	1040.46493294694	662.865978098228	739.697851786043	00564///Glycerophospholipid metabolism+++05231///Choline metabolism in cancer	H00590///Congenital muscular dystrophies (CMD/MDC)	M00090///Phosphatidylcholine (PC) biosynthesis, choline => PC+++M00092///Phosphatidylethanolamine (PE) biosynthesis, ethanolamine => PE	R01021///ATP:choline phosphotransferase ATP + Choline <=> ADP + Choline phosphate+++R01468///ATP:ethanolamine O-phosphotransferase ATP + Ethanolamine <=> ADP + Ethanolamine phosphate	GO:0005737///cytoplasm+++GO:0005829///cytosol	GO:0004103///choline kinase activity+++GO:0004104///cholinesterase activity+++GO:0004305///ethanolamine kinase activity+++GO:0005524///ATP binding+++GO:0008144///drug binding+++GO:0016301///kinase activity+++GO:0033265///choline binding+++GO:0042802///identical protein binding	GO:0006580///ethanolamine metabolic process+++GO:0006629///lipid metabolic process+++GO:0006646///phosphatidylethanolamine biosynthetic process+++GO:0006656///phosphatidylcholine biosynthetic process+++GO:0006657///CDP-choline pathway+++GO:0006869///lipid transport+++GO:0009636///response to toxic substance+++GO:0016310///phosphorylation+++GO:0019695///choline metabolic process+++GO:1904681///res…
11193	'WBP4'	mRNA	0.277435292602581	2.929687089646E-4	2.51503848328078	1.43584004714286E-118	1.55275814922994	1.6936653224728498E-57	21.02	14.24	17.76	3	6.08	731	886	155	302	657.788485832089	739.849061469495	191.330030922207	327.069913966889					GO:0005634///nucleus+++GO:0005654///nucleoplasm+++GO:0005681///spliceosomal complex+++GO:0016607///nuclear speck+++GO:0071005///U2-type precatalytic spliceosome+++GO:0071011///precatalytic spliceosome	GO:0003676///nucleic acid binding+++GO:0003723///RNA binding+++GO:0005515///protein binding+++GO:0008270///zinc ion binding+++GO:0046872///metal ion binding+++GO:0070064///proline-rich region binding	GO:0000398///mRNA splicing, via spliceosome+++GO:0006397///mRNA processing+++GO:0008380///RNA splicing+++GO:0045292///mRNA cis splicing, via spliceosome
11197	'WIF1'	mRNA	1.08746284125034	0.139848747217466	10.7313190310251	1.95451539817431E-5	2.50250034052918	0.0047127562222462	0.27	0.19	0.4	0	0.08	8	17	0	3	7.1987795987096	14.195749486435	0	3.24903888046578	04310///Wnt signaling pathway				GO:0005576///extracellular region+++GO:0009986///cell surface	GO:0005102///signaling receptor binding+++GO:0005515///protein binding+++GO:0017147///Wnt-protein binding	GO:0007165///signal transduction+++GO:0007275///multicellular organism development+++GO:0016055///Wnt signaling pathway+++GO:0030178///negative regulation of Wnt signaling pathway+++GO:0045600///positive regulation of fat cell differentiation+++GO:0048856///anatomical structure development
11201	'POLI'	mRNA	0.351005327751786	1.226933653759E-4	1.70496227683179	1.31615717701613E-51	0.889219569281463	2.6662324685009003E-16	5.31	3.6	6.25	2.28	4.09	501	639	196	345	450.823572369189	533.593171872469	241.939910069372	373.639471253565	03460///Fanconi anemia pathway				GO:0005654///nucleoplasm+++GO:0016607///nuclear speck+++GO:0036464///cytoplasmic ribonucleoprotein granule	GO:0003684///damaged DNA binding+++GO:0003887///DNA-directed DNA polymerase activity+++GO:0005515///protein binding+++GO:0046872///metal ion binding	GO:0006260///DNA replication+++GO:0006281///DNA repair+++GO:0019985///translesion synthesis+++GO:0042276///error-prone translesion synthesis+++GO:0071897///DNA biosynthetic process
11213	'IRAK3'	mRNA	-0.146841	0.706022491383881	4.22239242133645	4.15041455921557E-13	2.10691520391651	1.20352169402198E-6	0.44	0.3	0.27	0.02	0.07	62	56	3	13	55.7905418899994	46.7624688964918	3.70316188881692	14.0791684820184	04722///Neurotrophin signaling pathway	H00079///Asthma			GO:0005634///nucleus+++GO:0005737///cytoplasm+++GO:0005886///plasma membrane	GO:0000287///magnesium ion binding+++GO:0004672///protein kinase activity+++GO:0004674///protein serine/threonine kinase activity+++GO:0005515///protein binding+++GO:0005524///ATP binding+++GO:0019901///protein kinase binding+++GO:0042803///protein homodimerization activity+++GO:0046982///protein heterodimerization activity	GO:0001819///positive regulation of cytokine production+++GO:0001960///negative regulation of cytokine-mediated signaling pathway+++GO:0002755///MyD88-dependent toll-like receptor signaling pathway+++GO:0006468///protein phosphorylation+++GO:0009615///response to virus+++GO:0010933///positive regulation of macrophage tolerance induction+++GO:0010936///negative regulation of macrophage cytokine pr…
112267992	'LOC112267992'	mRNA	0.990847748704164	9.39538571428571E-7	2.11906677515827	4.84480510548048E-19	1.14416442028587	2.22949196981732E-7	1.24	0.84	1.68	0.4	0.82	83.02	164.99	37.98	74.65	75.5871857864508	137.782274427163	46.9067172583476	81.2259720116446
112268044	'LOC112268044'	mRNA	0.2484124623536	0.0046002954929577	2.43806408509364	1.47095787442889E-89	2.26813908365133	1.0265769511904799E-77	10.33	6.99	10.42	2.12	2.52	583.93	693.65	128	144	525.510910705801	579.520596681523	158.001573922855	155.953866262358
112268170	'LOC112268170'	mRNA	0.0076649734350019	0.959932387421678	-1.25584	3.4778085742722097E-29	-0.294156	0.0068233094166138	3.72	2.52	2.55	6.28	3.35	200.86	201.93	482.22	247.6	180.869337417579	168.678905662345	596.209064099524	268.587214118505
112268330	'LOC112268330'	mRNA	-0.849891	0.072831917236416	-2.2705	2.19433982383574E-12	-2.34322	6.02894493884145E-14	0.25	0.17	0.09	0.47	0.51	32.01	17.76	85.69	90.12	29.6949658446771	15.0307935738724	106.157307479418	98.5541793741288
112268390	'LOC112268390'	mRNA	-0.831246	0.121109030886749	10.5147140541385	1.408518119246E-4	10.5147140541385	2.204268172753E-4	1.1	0.74	0.42	0	0	26.03	14.63	0	0	24.2958811456449	12.5256613115603	0	0
112268470	'LOC112268470'	mRNA	-9.90689	0.0057360501971876	-10.1649	6.810098496995E-4			0.38	0.25	0	0.32	0	9.6	0	11.48	0	8.99847	0	14.8126475552677	0
1124	'CHN2'	mRNA	0.869415890189856	3.4122682953620803E-9	3.3474631869945	2.8486623185913203E-52	2.69538649041481	4.5293660453257795E-40	3.15	2.13	3.94	0.4	0.66	156	285	28	44	140.376202174837	237.987564919646	34.5628442956246	47.6525702468315		H00633///Duane retraction syndrome			GO:0005829///cytosol+++GO:0016020///membrane+++GO:0045202///synapse	GO:0005096///GTPase activator activity+++GO:0005515///protein binding+++GO:0046872///metal ion binding	GO:0007165///signal transduction+++GO:0035556///intracellular signal transduction+++GO:0043087///regulation of GTPase activity+++GO:0043547///positive regulation of GTPase activity+++GO:0051056///regulation of small GTPase mediated signal transduction
11240	'PADI2'	mRNA	0.212660883318675	0.247890878444084	1.6678555090695	2.8475503382758597E-16	1.21266088331867	2.0623787937252102E-9	2.62	1.77	2.16	0.65	0.91	170	197	62	85	152.974066472579	164.503685225159	76.532012368883	92.0561016131972		H01796///Uncombable hair syndrome+++H02335///Preimplantation embryonic lethality			GO:0005576///extracellular region+++GO:0005634///nucleus+++GO:0005737///cytoplasm+++GO:0005829///cytosol+++GO:0035327///transcriptionally active chromatin+++GO:0035578///azurophil granule lumen+++GO:0070062///extracellular exosome	GO:0004668///protein-arginine deiminase activity+++GO:0005509///calcium ion binding+++GO:0016787///hydrolase activity+++GO:0030331///estrogen receptor binding+++GO:0042803///protein homodimerization activity+++GO:0046872///metal ion binding	GO:0006325///chromatin organization+++GO:0010848///regulation of chromatin disassembly+++GO:0018101///protein citrullination+++GO:0021762///substantia nigra development+++GO:0030520///intracellular estrogen receptor signaling pathway+++GO:0036413///histone H3-R26 citrullination+++GO:0036414///histone citrullination+++GO:0043312///neutrophil degranulation+++GO:0045815///positive regulation of gene…
11244	'ZHX1'	mRNA	-0.0393436	0.563984737442922	1.16523191865534	1.3955487030697702E-110	1.0381046050255	1.28851942205323E-81	32.3	21.87	21.44	9.85	11.2	2602	2532	1129	1233	2341.4030644803	2114.33162939138	1393.62325749143	1335.35497987144					GO:0000785///chromatin+++GO:0005634///nucleus+++GO:0005654///nucleoplasm	GO:0000981///DNA-binding transcription factor activity, RNA polymerase II-specific+++GO:0003677///DNA binding+++GO:0003700///DNA-binding transcription factor activity+++GO:0005515///protein binding+++GO:0046872///metal ion binding+++GO:0046982///protein heterodimerization activity	GO:0000122///negative regulation of transcription by RNA polymerase II+++GO:0006357///regulation of transcription by RNA polymerase II+++GO:0030154///cell differentiation+++GO:0045892///negative regulation of transcription, DNA-templated
11245	'GPR176'	mRNA	0.11839470080223	0.216221444752475	1.73696559416621	1.0741877204090301E-54	0.807901500977152	4.14409476467847E-14	10.09	6.83	7.46	2.26	4.65	608	660	198	377	547.107249501929	551.129097708653	244.408684661917	408.295885978533					GO:0005886///plasma membrane+++GO:0005887///integral component of plasma membrane+++GO:0045202///synapse	GO:0004930///G protein-coupled receptor activity	GO:0002862///negative regulation of inflammatory response to antigenic stimulus+++GO:0007186///G protein-coupled receptor signaling pathway+++GO:0007193///adenylate cyclase-inhibiting G protein-coupled receptor signaling pathway+++GO:0007268///chemical synaptic transmission+++GO:0048512///circadian behavior
112479	'ERI2'	mRNA	-0.370059	2.28648337428337E-17	1.71515322733091	6.48007991623036E-171	0.859011903268163	2.34400228206897E-48	49.96	33.83	26.46	8.33	15.74	2759.17	2134.91	650.23	1177.04	2483.57896155481	1782.81912667875	803.586129873271	1275.7892670629						GO:0000175///3'-5'-exoribonuclease activity+++GO:0003676///nucleic acid binding+++GO:0004527///exonuclease activity+++GO:0008270///zinc ion binding	GO:0000467///exonucleolytic trimming to generate mature 3'-end of 5.8S rRNA from tricistronic rRNA transcript (SSU-rRNA, 5.8S rRNA, LSU-rRNA)+++GO:0000738///DNA catabolic process, exonucleolytic
11248	'NXPH3'	mRNA	0.779400860486603	0.0010764658623957	1.59756253750079	1.94190964921605E-9	1.01260003677963	1.394972887109E-4	0.72	0.49	0.84	0.29	0.45	67	115	38	57	60.2897791391929	96.0300700552956	46.9067172583476	61.7317387288499					GO:0005576///extracellular region	GO:0003674///molecular_function+++GO:0005102///signaling receptor binding	GO:0007218///neuropeptide signaling pathway
112487	'DTD2'	mRNA	-0.571865	6.177072403314919E-26	1.16479152431666	1.9076588702422097E-55	0.735815578130111	1.587927E-21	44.48	30.12	20.39	9.38	13.12	1864	1254	559.32	753	1677.31564649934	1047.14528564644	691.256885912491	815.508758996912					GO:0005737///cytoplasm	GO:0000049///tRNA binding+++GO:0005515///protein binding+++GO:0051500///D-tyrosyl-tRNA(Tyr) deacylase activity+++GO:0106105///Ala-tRNA(Thr) hydrolase activity	GO:0006399///tRNA metabolic process+++GO:0106074///aminoacyl-tRNA metabolism involved in translational fidelity
11255	'HRH3'	mRNA	1.24792751344359	0.0736293664551658	10.8917837032183	5.22901181020913E-6	10.8917837032183	9.20825024616683E-6	0.19	0.13	0.31	0	0	8	19	0	0	7.1987795987096	15.8658376613097	0	0	04080///Neuroactive ligand-receptor interaction				GO:0005886///plasma membrane+++GO:0005887///integral component of plasma membrane+++GO:0016020///membrane+++GO:0016021///integral component of membrane+++GO:0030425///dendrite+++GO:0045202///synapse+++GO:0098793///presynapse	GO:0004930///G protein-coupled receptor activity+++GO:0004969///histamine receptor activity+++GO:0004993///G protein-coupled serotonin receptor activity+++GO:0016907///G protein-coupled acetylcholine receptor activity+++GO:0030594///neurotransmitter receptor activity	GO:0001505///regulation of neurotransmitter levels+++GO:0007165///signal transduction+++GO:0007186///G protein-coupled receptor signaling pathway+++GO:0007187///G protein-coupled receptor signaling pathway, coupled to cyclic nucleotide second messenger+++GO:0007197///adenylate cyclase-inhibiting G protein-coupled acetylcholine receptor signaling pathway+++GO:0007268///chemical synaptic transmissi…
11259	'FILIP1L'	mRNA	-0.398549	0.0262574450932018	2.13750352374994	7.640386636511669E-18	2.2667865406949	4.45462796275709E-18	3.39	2.3	1.86	0.34	0.34	203	154	35	32	182.669032317256	128.596789465352	43.2035553695307	34.6564147249684					GO:0005634///nucleus+++GO:0005737///cytoplasm+++GO:0016020///membrane	GO:0003674///molecular_function+++GO:0005515///protein binding	GO:0008150///biological_process
112611	'RWDD2A'	mRNA	0.175967096133339	0.156795615271505	1.42540239063131	1.6336167641360701E-25	0.0977530917852987	0.974132802511087	5.69	3.85	4.34	1.64	4.25	359	405.57	151	379	323.045234492093	339.027899499565	186.392481737118	410.461911898844						GO:0005515///protein binding
11269	'DDX19B'	mRNA	-0.167611	0.0010452766806083	1.06324799028186	4.21233570170288E-74	0.851925273159282	4.19709591964846E-44	42.88	29.04	26	12.86	15.42	2214.81	1971.88	943.65	1092.51	1993.16210139272	1646.70694042646	1165.26160768106	1183.7331654497	03013///Nucleocytoplasmic transport+++03015///mRNA surveillance pathway				GO:0005634///nucleus+++GO:0005635///nuclear envelope+++GO:0005643///nuclear pore+++GO:0005654///nucleoplasm+++GO:0005737///cytoplasm+++GO:0010494///cytoplasmic stress granule+++GO:0016020///membrane+++GO:0070062///extracellular exosome	GO:0000166///nucleotide binding+++GO:0003676///nucleic acid binding+++GO:0003723///RNA binding+++GO:0003724///RNA helicase activity+++GO:0004386///helicase activity+++GO:0005515///protein binding+++GO:0005524///ATP binding+++GO:0016787///hydrolase activity+++GO:0016887///ATPase activity	GO:0006406///mRNA export from nucleus+++GO:0016973///poly(A)+ mRNA export from nucleus
11272	'PRR4'	mRNA	0.819427754358179	0.0027914623304863	3.32192809488736	4.0790155338399E-17	2.49185309632967	3.00481501164514E-12	11.13	7.54	13.56	1.37	2.59	51	90	9	16	45.8922199417737	75.1539678693618	11.1094856664508	17.3282073624842					GO:0005615///extracellular space	GO:0005515///protein binding	GO:0001895///retina homeostasis+++GO:0007601///visual perception
112724	'RDH13'	mRNA	0.103082123323241	0.311777929456799	1.50759024631497	2.39392687127416E-41	0.799583284532648	8.09358636363636E-13	13.26	8.98	10.06	3.78	6.2	568.82	610.95	214.87	351	512.01319895822	510.211937424223	265.393268698546	380.137549014497	00830///Retinol metabolism+++01240///Biosynthesis of cofactors			R08379///retinol: NADP+ oxidoreductase Retinol + NADP+ <=> Retinal + NADPH + H+	GO:0005743///mitochondrial inner membrane	GO:0016491///oxidoreductase activity+++GO:0052650///NADP-retinol dehydrogenase activity	GO:0009644///response to high light intensity+++GO:0010842///retina layer formation+++GO:0042462///eye photoreceptor cell development+++GO:0042572///retinol metabolic process+++GO:0042574///retinal metabolic process
11274	'USP18'	mRNA	0.270176475077814	2.088140054065E-4	1.13364961505076	2.37572741415465E-41	0.826780420645254	3.9490600684931505E-21	29.79	20.17	24.71	11.5	14.8	806	972	443	548	725.277044569992	811.662852989107	546.833572248632	593.491102165083		H00840///Pseudo-TORCH syndrome			GO:0005634///nucleus+++GO:0005829///cytosol+++GO:0043231///intracellular membrane-bounded organelle	GO:0004197///cysteine-type endopeptidase activity+++GO:0004843///thiol-dependent ubiquitin-specific protease activity+++GO:0005515///protein binding+++GO:0019785///ISG15-specific protease activity	GO:0006511///ubiquitin-dependent protein catabolic process+++GO:0016579///protein deubiquitination+++GO:0050727///regulation of inflammatory response+++GO:0060338///regulation of type I interferon-mediated signaling pathway+++GO:0060339///negative regulation of type I interferon-mediated signaling pathway
11281	'POU6F2'	mRNA	0.84799690655495	0.228001259162557	10.813781191217	1.01147418181818E-5	2.16992500144231	0.0079589271197072	0.1	0.07	0.12	0	0.03	10	18	0	4	8.99847	15.0307935738724	0	4.33205184062104		H02301///Nephroblastoma			GO:0000785///chromatin+++GO:0005634///nucleus	GO:0000978///RNA polymerase II proximal promoter sequence-specific DNA binding+++GO:0000981///DNA-binding transcription factor activity, RNA polymerase II-specific+++GO:0003677///DNA binding+++GO:0003700///DNA-binding transcription factor activity+++GO:0005515///protein binding	GO:0006355///regulation of transcription, DNA-templated+++GO:0006357///regulation of transcription by RNA polymerase II+++GO:0007275///multicellular organism development+++GO:0007402///ganglion mother cell fate determination+++GO:0007417///central nervous system development+++GO:0007601///visual perception
112812	'FDX2'	mRNA	0.263636909513834	0.0146435188223231	1.05839179479181	7.634609852749299E-19	1.17596139117298	3.20607136336336E-20	32.28	21.86	26.51	13.04	12.58	399	479	230	212	359.039132485641	399.986117882492	283.90907814263	229.598747552915					GO:0005759///mitochondrial matrix	GO:0005515///protein binding+++GO:0009055///electron transfer activity+++GO:0046872///metal ion binding+++GO:0051537///2 iron, 2 sulfur cluster binding	GO:0006124///ferredoxin metabolic process+++GO:0006700///C21-steroid hormone biosynthetic process+++GO:0016125///sterol metabolic process+++GO:0022900///electron transport chain
112849	'L3HYPDH'	mRNA	0.171111916392755	0.239520589482775	1.22555970041513	1.48770647323376E-15	0.198078963993024	0.506822861025927	6.8	4.61	5.94	2.24	4.15	270	304	130	265	242.958811456449	253.853402580955	160.47	286.998434441144	00330///Arginine and proline metabolism			R04374///trans-3-hydroxy-L-proline hydro-lyase (1-pyrroline-2-carboxylate-forming) trans-3-Hydroxy-L-proline <=> 1-Pyrroline-2-carboxylate + H2O		GO:0016836///hydro-lyase activity+++GO:0018112///proline racemase activity+++GO:0050346///trans-L-3-hydroxyproline dehydratase activity
112885	'PHF21B'	mRNA	1.44805255650681	1.56816924920128E-44	0.288056672308226	0.0065767334393746	0.934073207534327	1.9851848338964E-18	4.22	2.86	8.2	7.02	4.52	243	663	543	347	218.662930310804	553.634229970965	670.272301875862	375.805497173876						GO:0005515///protein binding+++GO:0046872///metal ion binding
112937	'GLB1L3'	mRNA	0.357261167999643	0.0784486886277303	0.646767785194628	0.0019195293326978	1.06667103964529	2.70902085467584E-6	2.12	1.44	2.02	1.3	0.99	121	155	99	74	108.881541430483	129.43183355279	122.204342330958	80.1429590514893					GO:0005773///vacuole	GO:0004565///beta-galactosidase activity	GO:0005975///carbohydrate metabolic process
1130	'LYST'	mRNA	0.218491134370431	6.772429378698E-4	2.06104390223525	6.05714811376564E-128	1.35872445087594	4.63794291030534E-64	4.62	3.13	3.72	1.13	1.92	1058	1231	295	480	952.038601929344	1027.93927163538	364.14425240033	519.846220874525		H00101///Other phagocyte defects+++H02021///Chediak-Higashi syndrome			GO:0005829///cytosol+++GO:0015630///microtubule cytoskeleton+++GO:0016020///membrane	GO:0005515///protein binding+++GO:0019901///protein kinase binding	GO:0006909///phagocytosis+++GO:0007040///lysosome organization+++GO:0008104///protein localization+++GO:0015031///protein transport+++GO:0030595///leukocyte chemotaxis+++GO:0032438///melanosome organization+++GO:0032510///endosome to lysosome transport via multivesicular body sorting pathway+++GO:0033364///mast cell secretory granule organization+++GO:0042267///natural killer cell mediated cytoto…
1131	'CHRM3'	mRNA	0.370421128223258	7.230659420289E-4	1.62704415563961	4.6519593887936E-35	1.27484554330734	2.9482534037025E-22	2.3	1.56	2.03	0.68	0.89	356.54	460.91	149.22	190.48	321.245539592416	384.95532430862	185.158094440846	206.855475389655	04020///Calcium signaling pathway+++04080///Neuroactive ligand-receptor interaction+++04725///Cholinergic synapse+++04742///Taste transduction+++04810///Regulation of actin cytoskeleton+++04911///Insulin secretion+++04970///Salivary secretion+++04971///Gastric acid secretion+++04972///Pancreatic secretion+++05010///Alzheimer disease+++05022///Pathways of neurodegeneration - multiple diseases	H02129///Prune belly syndrome			GO:0005789///endoplasmic reticulum membrane+++GO:0005886///plasma membrane+++GO:0005887///integral component of plasma membrane+++GO:0009925///basal plasma membrane+++GO:0016323///basolateral plasma membrane+++GO:0030425///dendrite+++GO:0043679///axon terminus+++GO:0045202///synapse+++GO:0045211///postsynaptic membrane+++GO:0098978///glutamatergic synapse+++GO:0099056///integral component of pres…	GO:0004435///phosphatidylinositol phospholipase C activity+++GO:0004993///G protein-coupled serotonin receptor activity+++GO:0005515///protein binding+++GO:0016907///G protein-coupled acetylcholine receptor activity+++GO:0030594///neurotransmitter receptor activity+++GO:0038023///signaling receptor activity+++GO:0042166///acetylcholine binding	GO:0003056///regulation of vascular smooth muscle contraction+++GO:0003063///negative regulation of heart rate by acetylcholine+++GO:0006464///cellular protein modification process+++GO:0007165///signal transduction+++GO:0007186///G protein-coupled receptor signaling pathway+++GO:0007187///G protein-coupled receptor signaling pathway, coupled to cyclic nucleotide second messenger+++GO:0007197///a…
113146	'AHNAK2'	mRNA	0.508162091202062	8.089221061065401E-10	3.26142830358589	2.51096128964646E-138	2.70804215184252	4.89738695744681E-109	1.76	1.19	1.71	0.18	0.28	549.17	781.05	81.45	119.53	494.916097411285	653.00447637601	101.219758294329	129.961555218631	05132///Salmonella infection				GO:0005634///nucleus+++GO:0005737///cytoplasm+++GO:0005829///cytosol+++GO:0005886///plasma membrane+++GO:0030018///Z disc+++GO:0030315///T-tubule+++GO:0030659///cytoplasmic vesicle membrane+++GO:0042383///sarcolemma+++GO:0043034///costamere	GO:0005515///protein binding	GO:0043484///regulation of RNA splicing
113174	'SAAL1'	mRNA	0.529383302041526	1.05561545454545E-28	1.34827061996676	1.2070276554323698E-125	1.26481818514542	1.0622709625E-103	71.02	48.1	69.95	28.27	31.2	1570	2266	890	943	1412.76049624676	1892.20990213304	1098.60469368235	1021.28122142641			M00037///Melatonin biosynthesis, animals, tryptophan => serotonin => melatonin	R01814///L-Tryptophan,tetrahydrobiopterin:oxygen oxidoreductase (5-hydroxylating) Tetrahydrobiopterin + L-Tryptophan + Oxygen <=> 5-Hydroxy-L-tryptophan + Dihydrobiopterin + H2O+++R07213///L-tryptophan,tetrahydrobiopterin:oxygen oxidoreductase(5-hydroxylating) L-Tryptophan + Tetrahydrobiopterin + Oxygen <=> 5-Hydroxy-L-tryptophan + 4a-Hydroxytetrahydrobiopterin	GO:0005581///collagen trimer+++GO:0005634///nucleus+++GO:0005654///nucleoplasm	GO:0003674///molecular_function	GO:1901647///positive regulation of synoviocyte proliferation
11318	'GPR182'	mRNA	-0.304855	0.64260873502994	-2.7829	5.0817736266202404E-20	-1.64046	8.04897764273601E-6	0.39	0.26	0.21	1.59	0.72	21	17	117	53	18.8967964466127	14.195749486435	144.42331366386	57.3996868882288					GO:0005886///plasma membrane+++GO:0016021///integral component of membrane	GO:0004888///transmembrane signaling receptor activity+++GO:0004930///G protein-coupled receptor activity	GO:0007166///cell surface receptor signaling pathway+++GO:0007186///G protein-coupled receptor signaling pathway
113189	'CHST14'	mRNA	-0.0131754	0.987030274427548	1.04026387021373	6.62484715523795E-13	1.04026387021373	1.4143511401716398E-11	10.13	6.86	6.85	3.43	3.57	330	327	159	159	296.949658446771	273.059416592014	196.267580107297	172.199060664687	00532///Glycosaminoglycan biosynthesis - chondroitin sulfate / dermatan sulfate	H02246///Ehlers-Danlos syndrome musculocontractural type		R10873///3'-phospho-5'-adenylyl sulfate:[dermatan]-N-acetyl-D-galactosamine 4-sulfotransferase 3'-Phosphoadenylyl sulfate + Dermatan <=> Adenosine 3',5'-bisphosphate + Dermatan 4-sulfate	GO:0000139///Golgi membrane+++GO:0016021///integral component of membrane+++GO:0070062///extracellular exosome	GO:0001537///N-acetylgalactosamine 4-O-sulfotransferase activity+++GO:0008146///sulfotransferase activity+++GO:0042301///phosphate ion binding	GO:0016051///carbohydrate biosynthetic process+++GO:0030208///dermatan sulfate biosynthetic process+++GO:0050655///dermatan sulfate proteoglycan metabolic process
1132	'CHRM4'	mRNA	-0.138828	0.623285722046486	5.62935662007961	4.30245491004566E-26	5.04439411935845	5.7944433298647204E-24	2.34	1.58	1.45	0.03	0.05	109	99	2	3	98.0833720324183	82.669364656298	2.46877459254461	3.24903888046578	04080///Neuroactive ligand-receptor interaction+++04725///Cholinergic synapse+++04810///Regulation of actin cytoskeleton				GO:0005886///plasma membrane+++GO:0005887///integral component of plasma membrane+++GO:0016020///membrane+++GO:0016021///integral component of membrane+++GO:0030054///cell junction+++GO:0030425///dendrite+++GO:0045202///synapse+++GO:0045211///postsynaptic membrane	GO:0004930///G protein-coupled receptor activity+++GO:0004993///G protein-coupled serotonin receptor activity+++GO:0016907///G protein-coupled acetylcholine receptor activity+++GO:0030594///neurotransmitter receptor activity	GO:0007165///signal transduction+++GO:0007166///cell surface receptor signaling pathway+++GO:0007186///G protein-coupled receptor signaling pathway+++GO:0007187///G protein-coupled receptor signaling pathway, coupled to cyclic nucleotide second messenger+++GO:0007197///adenylate cyclase-inhibiting G protein-coupled acetylcholine receptor signaling pathway+++GO:0007213///G protein-coupled acetylch…
113201	'GOLM2'	mRNA	0.155589658476525	0.0032233880707782	1.18919502837263	3.16693641307189E-81	0.690700221989909	1.20918059515571E-26	25.46	17.24	19.39	8.73	12.8	1607	1790	785	1109	1446.05485189079	1494.72891651286	968.99402757376	1201.06137281218					GO:0005794///Golgi apparatus+++GO:0016020///membrane+++GO:0016021///integral component of membrane
113246	'C12orf57'	mRNA	-0.361474	3.882775953363E-4	-1.0437	1.57596275555556E-40	-0.787977	8.36632350820842E-25	123.79	83.83	66.27	138.7	124.81	564	439	905	758	507.513961709027	366.584354384998	1117.12050312644	820.923823797688					GO:0005737///cytoplasm+++GO:0016607///nuclear speck	GO:0003674///molecular_function+++GO:0005515///protein binding	GO:0009791///post-embryonic development+++GO:0014819///regulation of skeletal muscle contraction+++GO:0021540///corpus callosum morphogenesis+++GO:0021678///third ventricle development+++GO:0036343///psychomotor behavior+++GO:0048593///camera-type eye morphogenesis+++GO:0050890///cognition
11329	'STK38'	mRNA	0.774070534318954	4.168874E-35	1.44259600692228	1.83382686246377E-88	0.6712375917107	2.59155520481928E-20	14.76	9.99	17.53	6.68	11.67	834.46	1427	525	896.11	751.372620615314	1191.6079127731	648.053330542961	971.462625259269					GO:0005634///nucleus+++GO:0005737///cytoplasm+++GO:0005829///cytosol+++GO:0016021///integral component of membrane	GO:0000166///nucleotide binding+++GO:0000287///magnesium ion binding+++GO:0004672///protein kinase activity+++GO:0004674///protein serine/threonine kinase activity+++GO:0005515///protein binding+++GO:0005524///ATP binding+++GO:0016301///kinase activity+++GO:0016740///transferase activity+++GO:0031435///mitogen-activated protein kinase kinase kinase binding+++GO:0045296///cadherin binding	GO:0006464///cellular protein modification process+++GO:0006468///protein phosphorylation+++GO:0016310///phosphorylation+++GO:0018105///peptidyl-serine phosphorylation+++GO:0035556///intracellular signal transduction+++GO:0043407///negative regulation of MAP kinase activity
11336	'EXOC3'	mRNA	0.273083693594808	2.70725708952E-4	1.08043861565241	2.65840227091867E-36	0.817955804182397	1.05402266155208E-19	17.99	12.18	15	7.23	8.96	763	922	436	523	686.583604226928	769.91064861724	538.192861174726	566.415778161202					GO:0000145///exocyst+++GO:0005794///Golgi apparatus+++GO:0005829///cytosol+++GO:0030426///growth cone+++GO:0030496///midbody+++GO:0030667///secretory granule membrane+++GO:0042734///presynaptic membrane+++GO:0048471///perinuclear region of cytoplasm	GO:0000149///SNARE binding+++GO:0005515///protein binding+++GO:0045296///cadherin binding	GO:0006887///exocytosis+++GO:0015031///protein transport+++GO:0051601///exocyst localization+++GO:0060271///cilium assembly
11339	'OIP5'	mRNA	0.211729438273575	0.11568825923446	1.43082049651977	1.31924964782168E-21	0.471792277576078	0.0039503092893788	18.81	12.74	14.84	5.61	11.41	291	337	125	243	261.855607903062	281.409857466388	154.298412034038	263.172149317728					GO:0000775///chromosome, centromeric region+++GO:0000785///chromatin+++GO:0005634///nucleus+++GO:0005654///nucleoplasm+++GO:0005694///chromosome+++GO:0010369///chromocenter+++GO:0015030///Cajal body+++GO:0016607///nuclear speck+++GO:0043231///intracellular membrane-bounded organelle	GO:0005515///protein binding+++GO:0042802///identical protein binding+++GO:0046872///metal ion binding	GO:0007049///cell cycle+++GO:0007059///chromosome segregation+++GO:0007154///cell communication+++GO:0034080///CENP-A containing nucleosome assembly+++GO:0051301///cell division
11340	'EXOSC8'	mRNA	0.0369487891036039	0.411993920704846	1.17191669198371	7.449212807582941E-112	1.0788873683583	1.07107889750692E-87	164.46	111.37	115.31	52.53	58.51	2472.85	2537	1126	1201	2225.3227434511	2118.50684982857	1389.92009560262	1300.69856514647	03018///RNA degradation	H00897///Pontocerebellar hypoplasia			GO:0000176///nuclear exosome (RNase complex)+++GO:0000177///cytoplasmic exosome (RNase complex)+++GO:0000178///exosome (RNase complex)+++GO:0001650///fibrillar center+++GO:0005634///nucleus+++GO:0005654///nucleoplasm+++GO:0005694///chromosome+++GO:0005730///nucleolus+++GO:0005737///cytoplasm+++GO:0005829///cytosol+++GO:0043231///intracellular membrane-bounded organelle	GO:0003723///RNA binding+++GO:0004532///exoribonuclease activity+++GO:0005515///protein binding+++GO:0035925///mRNA 3'-UTR AU-rich region binding+++GO:0042802///identical protein binding	GO:0000467///exonucleolytic trimming to generate mature 3'-end of 5.8S rRNA from tricistronic rRNA transcript (SSU-rRNA, 5.8S rRNA, LSU-rRNA)+++GO:0006364///rRNA processing+++GO:0006396///RNA processing+++GO:0006401///RNA catabolic process+++GO:0008150///biological_process+++GO:0016075///rRNA catabolic process+++GO:0034427///nuclear-transcribed mRNA catabolic process, exonucleolytic, 3'-5'+++GO:0…
11342	'RNF13'	mRNA	0.680778288134957	1.63992374836601E-29	1.04312724788694	1.15679361591489E-54	0.748924823959467	2.6284301475595896E-26	24.89	16.85	27.51	13.37	16.8	932	1494	725	889	838.657823249668	1247.55586663141	894.930789797422	962.798521578027		H00606///Early infantile epileptic encephalopathy			GO:0000139///Golgi membrane+++GO:0005637///nuclear inner membrane+++GO:0005654///nucleoplasm+++GO:0005765///lysosomal membrane+++GO:0005783///endoplasmic reticulum+++GO:0005789///endoplasmic reticulum membrane+++GO:0005829///cytosol+++GO:0016020///membrane+++GO:0016021///integral component of membrane+++GO:0031902///late endosome membrane+++GO:0043231///intracellular membrane-bounded organelle	GO:0004842///ubiquitin-protein transferase activity+++GO:0005515///protein binding+++GO:0008432///JUN kinase binding+++GO:0046872///metal ion binding+++GO:0061630///ubiquitin protein ligase activity	GO:0006511///ubiquitin-dependent protein catabolic process+++GO:0051865///protein autoubiquitination+++GO:0070304///positive regulation of stress-activated protein kinase signaling cascade
113455421	'DERPC'	mRNA	-0.0894334	0.180543588265411	1.63444236225895	8.14066620266121E-119	0.625160665674746	1.71121976023392E-19	50.76	34.37	31.05	11.15	20.2	1691.45	1589.78	512.06	1030.73	1522.54188512708	1327.72009902539	633.240682987693	1116.58636192007					GO:0005634///nucleus+++GO:0005654///nucleoplasm+++GO:0031390///Ctf18 RFC-like complex+++GO:0070062///extracellular exosome	GO:0003677///DNA binding+++GO:0003689///DNA clamp loader activity+++GO:0017116///single-stranded DNA-dependent ATP-dependent DNA helicase activity	GO:0006260///DNA replication+++GO:0007049///cell cycle+++GO:0007064///mitotic sister chromatid cohesion+++GO:0032508///DNA duplex unwinding+++GO:1900264///positive regulation of DNA-directed DNA polymerase activity
11346	'SYNPO'	mRNA	0.382145617721469	0.0548415997507788	1.47999294111961	2.3639214907420696E-11	0.347098670622268	0.209774151767978	1.28	0.87	1.14	0.44	0.95	122	159	57	125	109.781388880321	132.772009902539	70.3600758875215	135.376620019408	04530///Tight junction				GO:0001725///stress fiber+++GO:0005634///nucleus+++GO:0005829///cytosol+++GO:0005923///bicellular tight junction+++GO:0014069///postsynaptic density+++GO:0015629///actin cytoskeleton+++GO:0030018///Z disc+++GO:0043197///dendritic spine+++GO:0043204///perikaryon+++GO:0097444///spine apparatus	GO:0003779///actin binding+++GO:0005515///protein binding	GO:0032233///positive regulation of actin filament bundle assembly+++GO:0051492///regulation of stress fiber assembly+++GO:0098886///modification of dendritic spine+++GO:1905355///spine apparatus assembly
113510	'HELQ'	mRNA	-0.049495	0.603179734263658	2.63016192015125	3.2546637388987506E-173	1.93586966258028	9.169705207920791E-111	24.99	16.92	16.12	3.35	5.13	1275	1232	199	322	1147.30549854434	1028.77431572282	245.643071958189	348.730173169994					GO:0005634///nucleus	GO:0003677///DNA binding+++GO:0004386///helicase activity+++GO:0005515///protein binding+++GO:0005524///ATP binding+++GO:0016887///ATPase activity+++GO:1990518///single-stranded DNA-dependent ATP-dependent 3'-5' DNA helicase activity	GO:0000724///double-strand break repair via homologous recombination+++GO:0006364///rRNA processing+++GO:0032508///DNA duplex unwinding
1136	'CHRNA3'	mRNA	0.545434136534519	0.0261632363723608	1.29545588352617	9.24142475090421E-7	0.415037499278844	0.194644453583062	1.51	1.02	1.53	0.71	1.29	74	108	44	81	66.5887112880638	90.1847614432341	54.3130410359815	87.7240497725762	04080///Neuroactive ligand-receptor interaction+++04725///Cholinergic synapse+++05207///Chemical carcinogenesis - receptor activation				GO:0005886///plasma membrane+++GO:0005887///integral component of plasma membrane+++GO:0005892///acetylcholine-gated channel complex+++GO:0014069///postsynaptic density+++GO:0016020///membrane+++GO:0016021///integral component of membrane+++GO:0030054///cell junction+++GO:0030425///dendrite+++GO:0043005///neuron projection+++GO:0043025///neuronal cell body+++GO:0044853///plasma membrane raft+++GO…	GO:0004888///transmembrane signaling receptor activity+++GO:0005216///ion channel activity+++GO:0005230///extracellular ligand-gated ion channel activity+++GO:0005515///protein binding+++GO:0015276///ligand-gated ion channel activity+++GO:0015464///acetylcholine receptor activity+++GO:0022848///acetylcholine-gated cation-selective channel activity+++GO:0030594///neurotransmitter receptor activity…	GO:0006811///ion transport+++GO:0006940///regulation of smooth muscle contraction+++GO:0007165///signal transduction+++GO:0007171///activation of transmembrane receptor protein tyrosine kinase activity+++GO:0007268///chemical synaptic transmission+++GO:0007271///synaptic transmission, cholinergic+++GO:0007399///nervous system development+++GO:0007626///locomotory behavior+++GO:0014056///regulatio…
113612	'CYP2U1'	mRNA	-0.108343	0.350138905503451	2.12803338928703	3.46731941489887E-63	0.784410223300348	7.89632811852466E-12	8.05	5.45	5.21	1.26	3.3	622	577	132	335	559.705113799671	481.820438451353	162.939123107944	362.809341652013	00071///Fatty acid degradation+++00590///Arachidonic acid metabolism	H00266///Hereditary spastic paraplegia		R01348///fatty acid,[reduced NADPH---hemoprotein reductase]:oxygen oxidoreductase (omega-hydroxylating) Fatty acid + Oxygen + [Reduced NADPH---hemoprotein reductase] <=> omega-Hydroxy fatty acid + [Oxidized NADPH---hemoprotein reductase] + H2O+++R07041///Arachidonic acid:oxygen 1-oxidoreductase Arachidonate + [Reduced NADPH---hemoprotein reductase] + Oxygen <=> 20-HETE + [Oxidized NADPH---hemopro…	GO:0005737///cytoplasm+++GO:0005743///mitochondrial inner membrane+++GO:0005789///endoplasmic reticulum membrane+++GO:0016021///integral component of membrane+++GO:0043231///intracellular membrane-bounded organelle	GO:0004497///monooxygenase activity+++GO:0005506///iron ion binding+++GO:0008395///steroid hydroxylase activity+++GO:0016705///oxidoreductase activity, acting on paired donors, with incorporation or reduction of molecular oxygen+++GO:0016712///oxidoreductase activity, acting on paired donors, with incorporation or reduction of molecular oxygen, reduced flavin or flavoprotein as one donor, and inc…	GO:0006082///organic acid metabolic process+++GO:0006805///xenobiotic metabolic process+++GO:0042738///exogenous drug catabolic process+++GO:0097267///omega-hydroxylase P450 pathway
113622	'ADPRHL1'	mRNA	-0.116612	0.422495094152626	1.06758285121837	8.127749290047551E-15	0.615214587998435	3.69889655860683E-5	8.62	5.84	5.66	1.59	3.55	394.21	363.6	173.48	237.37	355.439742686286	303.956047827197	214.783389551381	257.757084516952						GO:0000287///magnesium ion binding+++GO:0003875///ADP-ribosylarginine hydrolase activity	GO:0051725///protein de-ADP-ribosylation
113655	'MFSD3'	mRNA	-0.224081	0.156575262527576	0.731064992726522	8.62685927159671E-6	1.1105583751477	6.585337358139531E-10	12.91	8.75	7.56	4.67	3.76	285	244	147	113	256.456523204029	203.750757334714	181.454932552029	122.380464497545					GO:0016020///membrane+++GO:0016021///integral component of membrane	GO:0005515///protein binding+++GO:0015295///solute:proton symporter activity+++GO:0022857///transmembrane transporter activity	GO:0055085///transmembrane transport+++GO:1902600///proton transmembrane transport
113675	'SDSL'	mRNA	1.34103691783507	0.0041937862523004	2.66296501272243	1.89725651602527E-6	1	0.0396664254600075	0.81	0.55	1.38	0.24	0.72	15	38	6	19	13.4977117475805	31.7316753226194	7.40632377763384	20.5772	00260///Glycine, serine and threonine metabolism+++00270///Cysteine and methionine metabolism+++00290///Valine, leucine and isoleucine biosynthesis+++01200///Carbon metabolism+++01230///Biosynthesis of amino acids		M00570///Isoleucine biosynthesis, threonine => 2-oxobutanoate => isoleucine	R00220///L-serine ammonia-lyase L-Serine <=> Pyruvate + Ammonia+++R00590///L-serine hydro-lyase L-Serine <=> Dehydroalanine + H2O+++R00996///L-threonine ammonia-lyase (2-oxobutanoate-forming) L-Threonine <=> 2-Oxobutanoate + Ammonia	GO:0005829///cytosol	GO:0003674///molecular_function+++GO:0003941///L-serine ammonia-lyase activity+++GO:0004794///L-threonine ammonia-lyase activity+++GO:0030170///pyridoxal phosphate binding+++GO:0042802///identical protein binding	GO:0006520///cellular amino acid metabolic process+++GO:0006567///threonine catabolic process+++GO:0008150///biological_process+++GO:0009097///isoleucine biosynthetic process+++GO:0019518///L-threonine catabolic process to glycine
1137	'CHRNA4'	mRNA	0.963474123974886	0.0013370878230154	1.33120590847537	2.28819069502164E-5	1.82597060022495	1.93956864709636E-7	0.44	0.3	0.58	0.24	0.18	40	78	31	22	35.993897993548	65.1334388201136	38.2660061844415	23.8262851234157	04080///Neuroactive ligand-receptor interaction+++04725///Cholinergic synapse+++05033///Nicotine addiction+++05207///Chemical carcinogenesis - receptor activation	H00807///Nocturnal frontal lobe epilepsy			GO:0005886///plasma membrane+++GO:0005887///integral component of plasma membrane+++GO:0005892///acetylcholine-gated channel complex+++GO:0009897///external side of plasma membrane+++GO:0016020///membrane+++GO:0016021///integral component of membrane+++GO:0030425///dendrite+++GO:0043005///neuron projection+++GO:0043025///neuronal cell body+++GO:0045202///synapse+++GO:0045211///postsynaptic membra…	GO:0004888///transmembrane signaling receptor activity+++GO:0005216///ion channel activity+++GO:0005230///extracellular ligand-gated ion channel activity+++GO:0005515///protein binding+++GO:0015276///ligand-gated ion channel activity+++GO:0015464///acetylcholine receptor activity+++GO:0022848///acetylcholine-gated cation-selective channel activity+++GO:0030594///neurotransmitter receptor activity…	GO:0001508///action potential+++GO:0001666///response to hypoxia+++GO:0006281///DNA repair+++GO:0006811///ion transport+++GO:0006816///calcium ion transport+++GO:0006979///response to oxidative stress+++GO:0007165///signal transduction+++GO:0007268///chemical synaptic transmission+++GO:0007271///synaptic transmission, cholinergic+++GO:0014059///regulation of dopamine secretion+++GO:0019233///sens…
113829	'SLC35A4'	mRNA	-0.479993	5.73776725961538E-20	1.50027883751025	1.3496353983257198E-92	0.400743163959335	6.63333579658934E-7	80.82	54.73	37.96	13.64	35.15	1961	1406	497	1065	1764.60084913369	1174.07198693692	613.490486247336	1153.40880256535					GO:0005794///Golgi apparatus+++GO:0016021///integral component of membrane+++GO:0030173///integral component of Golgi membrane	GO:0005515///protein binding+++GO:0015165///pyrimidine nucleotide-sugar transmembrane transporter activity	GO:0008643///carbohydrate transport+++GO:0032056///positive regulation of translation in response to stress+++GO:0090481///pyrimidine nucleotide-sugar transmembrane transport
113835	'ZNF257'	mRNA	0.761688023577438	1.78580299398427E-10	1.7092206036833	7.62446267817372E-34	1.03544883600429	3.5380709880869E-14	3.99	2.71	4.61	1.47	2.39	243	412	126	201	218.662930310804	344.03816402419	155.532799330311	217.685604991207	05168///Herpes simplex virus 1 infection	H00513///Transient neonatal diabetes mellitus+++H01852///Postaxial polydactyly			GO:0005634///nucleus	GO:0000978///RNA polymerase II proximal promoter sequence-specific DNA binding+++GO:0000981///DNA-binding transcription factor activity, RNA polymerase II-specific+++GO:0003677///DNA binding+++GO:0046872///metal ion binding	GO:0006355///regulation of transcription, DNA-templated+++GO:0006357///regulation of transcription by RNA polymerase II
113878	'DTX2'	mRNA	0.439421657905803	4.630540197757E-4	1.41772658680648	1.4529813250052099E-22	1.01621022718126	4.4115751197478996E-12	8.87	6.01	8.06	3.29	4.32	264	358	134	177	237.559726757417	298.945783302572	165.407897700489	191.693293947481	04330///Notch signaling pathway				GO:0005634///nucleus+++GO:0005654///nucleoplasm+++GO:0005737///cytoplasm+++GO:0031965///nuclear membrane	GO:0005515///protein binding+++GO:0008270///zinc ion binding+++GO:0016740///transferase activity+++GO:0046872///metal ion binding+++GO:0061630///ubiquitin protein ligase activity	GO:0007219///Notch signaling pathway+++GO:0016567///protein ubiquitination
1139	'CHRNA7'	mRNA	0.139652177549884	0.200925100642183	1.14703106272193	1.569721795053E-22	0.540417846222591	2.32555857571214E-5	4.53	3.07	3.41	1.6	2.51	458.68	505.3	228.17	347.43	413.029979475963	422.532308243301	282.674690846358	376.888510134031	04020///Calcium signaling pathway+++04080///Neuroactive ligand-receptor interaction+++04725///Cholinergic synapse+++05010///Alzheimer disease+++05022///Pathways of neurodegeneration - multiple diseases+++05033///Nicotine addiction+++05207///Chemical carcinogenesis - receptor activation	H01877///Chromosome 15q13.3 microdeletion syndrome			GO:0005886///plasma membrane+++GO:0005887///integral component of plasma membrane+++GO:0005892///acetylcholine-gated channel complex+++GO:0016021///integral component of membrane+++GO:0043005///neuron projection+++GO:0044853///plasma membrane raft+++GO:0045202///synapse+++GO:0045211///postsynaptic membrane+++GO:0098794///postsynapse	GO:0001540///amyloid-beta binding+++GO:0004888///transmembrane signaling receptor activity+++GO:0005216///ion channel activity+++GO:0005230///extracellular ligand-gated ion channel activity+++GO:0005262///calcium channel activity+++GO:0005515///protein binding+++GO:0015464///acetylcholine receptor activity+++GO:0015643///toxic substance binding+++GO:0017081///chloride channel regulator activity++…	GO:0000187///activation of MAPK activity+++GO:0001666///response to hypoxia+++GO:0001934///positive regulation of protein phosphorylation+++GO:0006811///ion transport+++GO:0006816///calcium ion transport+++GO:0006874///cellular calcium ion homeostasis+++GO:0007165///signal transduction+++GO:0007268///chemical synaptic transmission+++GO:0007271///synaptic transmission, cholinergic+++GO:0007611///l…
114034	'TOE1'	mRNA	0.0403201987405481	0.643346989795918	1.59085364441856	2.8971502135231296E-57	0.83993156573056	8.49961527517887E-18	32.56	22.05	22.23	7.86	13.39	766	787.71	261.5	440.07	689.283146576444	658.014740900634	323.409471623344	477.60871542847		H00897///Pontocerebellar hypoplasia			GO:0005654///nucleoplasm+++GO:0005730///nucleolus+++GO:0005737///cytoplasm+++GO:0015030///Cajal body+++GO:0016604///nuclear body+++GO:0016607///nuclear speck	GO:0000175///3'-5'-exoribonuclease activity+++GO:0003676///nucleic acid binding+++GO:0003723///RNA binding+++GO:0004535///poly(A)-specific ribonuclease activity+++GO:0005515///protein binding+++GO:0017069///snRNA binding+++GO:0046872///metal ion binding	GO:0034472///snRNA 3'-end processing+++GO:0090503///RNA phosphodiester bond hydrolysis, exonucleolytic
114088	'TRIM9'	mRNA	0.216765678475077	0.0059322083037729	1.63311412290627	2.5996430527373198E-64	0.961614871717117	1.22556839573712E-24	10.88	7.37	8.66	2.96	4.79	734	853	275	438	660.488028181606	712.292606584062	339.456506474884	474.359676548004					GO:0005737///cytoplasm+++GO:0005856///cytoskeleton+++GO:0008021///synaptic vesicle+++GO:0030425///dendrite+++GO:0099523///presynaptic cytosol	GO:0000149///SNARE binding+++GO:0005515///protein binding+++GO:0008270///zinc ion binding+++GO:0019904///protein domain specific binding+++GO:0042803///protein homodimerization activity+++GO:0061630///ubiquitin protein ligase activity	GO:0016079///synaptic vesicle exocytosis+++GO:0016567///protein ubiquitination+++GO:0035544///negative regulation of SNARE complex assembly+++GO:0043161///proteasome-mediated ubiquitin-dependent protein catabolic process+++GO:0045955///negative regulation of calcium ion-dependent exocytosis
114134	'SLC2A13'	mRNA	0.0737688666309186	0.349547927401505	1.62363499257571	2.7436993174971E-73	1.17286328156365	4.2929239795918394E-40	10.08	6.83	7.73	3.4	3.81	934	983	319	436	840.457518149345	820.848337950918	393.769547510866	472.193650627694					GO:0005737///cytoplasm+++GO:0005764///lysosome+++GO:0005769///early endosome+++GO:0005886///plasma membrane+++GO:0005887///integral component of plasma membrane+++GO:0008021///synaptic vesicle+++GO:0016020///membrane+++GO:0016021///integral component of membrane+++GO:0030426///growth cone+++GO:0031090///organelle membrane+++GO:0042995///cell projection+++GO:0043231///intracellular membrane-bounde…	GO:0002020///protease binding+++GO:0005365///myo-inositol transmembrane transporter activity+++GO:0005366///myo-inositol:proton symporter activity+++GO:0005515///protein binding+++GO:0022857///transmembrane transporter activity+++GO:0051117///ATPase binding	GO:0015798///myo-inositol transport+++GO:0055085///transmembrane transport+++GO:1902004///positive regulation of amyloid-beta formation
1143	'CHRNB4'	mRNA	1.08746284125034	0.0255333925676604	2.76553474636298	4.52122637471783E-6	1	0.0533874376033817	0.41	0.28	0.52	0.09	0.31	16	34	5	17	14.3975591974192	28.3915	6.17193648136153	18.4112203226394	04080///Neuroactive ligand-receptor interaction+++04725///Cholinergic synapse+++05207///Chemical carcinogenesis - receptor activation				GO:0005886///plasma membrane+++GO:0005887///integral component of plasma membrane+++GO:0005892///acetylcholine-gated channel complex+++GO:0016020///membrane+++GO:0016021///integral component of membrane+++GO:0035579///specific granule membrane+++GO:0043005///neuron projection+++GO:0045202///synapse+++GO:0045211///postsynaptic membrane+++GO:0070821///tertiary granule membrane	GO:0004888///transmembrane signaling receptor activity+++GO:0005216///ion channel activity+++GO:0005230///extracellular ligand-gated ion channel activity+++GO:0005515///protein binding+++GO:0015276///ligand-gated ion channel activity+++GO:0015464///acetylcholine receptor activity+++GO:0022848///acetylcholine-gated cation-selective channel activity+++GO:0030594///neurotransmitter receptor activity…	GO:0006811///ion transport+++GO:0007165///signal transduction+++GO:0007268///chemical synaptic transmission+++GO:0007271///synaptic transmission, cholinergic+++GO:0034220///ion transmembrane transport+++GO:0042391///regulation of membrane potential+++GO:0043312///neutrophil degranulation+++GO:0046928///regulation of neurotransmitter secretion+++GO:0050877///nervous system process+++GO:0060079///e…
114483834	'ABCF2-H2BK1'	mRNA	-0.0814842	0.227864880321207	1.19891565615377	3.26235402505967E-75	0.509487563387692	4.36986140497688E-13	51.77	35.06	33.35	14.98	25.11	1729.76	1634.77	712.11	1148.38	1556.73608822095	1365.29708296007	880.118142242154	1244.3818912184					GO:0016020///membrane	GO:0005524///ATP binding+++GO:0042626///ATPase activity, coupled to transmembrane movement of substances
114548	'NLRP3'	mRNA	3.58496250072116	0.0051715911109293	10.2288186904959	5.243535664155E-4	2	0.0487344462022389	0.02	0.01	0.12	0	0.04	1	12	0	3	0.8998474498387	10.0205290492482	0	3.24903888046578	04217///Necroptosis+++04621///NOD-like receptor signaling pathway+++04625///C-type lectin receptor signaling pathway+++05130///Pathogenic Escherichia coli infection+++05131///Shigellosis+++05132///Salmonella infection+++05133///Pertussis+++05135///Yersinia infection+++05164///Influenza A+++05171///Coronavirus disease - COVID-19+++05417///Lipid and atherosclerosis	H00282///Cryopyrin associated periodic syndrome+++H00604///Deafness, autosomal dominant+++H01359///Anaphylaxis+++H02159///Familial cold autoinflammatory syndrome			GO:0000139///Golgi membrane+++GO:0005576///extracellular region+++GO:0005634///nucleus+++GO:0005737///cytoplasm+++GO:0005783///endoplasmic reticulum+++GO:0005829///cytosol+++GO:0072559///NLRP3 inflammasome complex	GO:0005179///hormone activity+++GO:0005185///neurohypophyseal hormone activity+++GO:0005515///protein binding+++GO:0005524///ATP binding+++GO:0008134///transcription factor binding+++GO:0042802///identical protein binding+++GO:0042834///peptidoglycan binding+++GO:0043565///sequence-specific DNA binding	GO:0002523///leukocyte migration involved in inflammatory response+++GO:0002674///negative regulation of acute inflammatory response+++GO:0002830///positive regulation of type 2 immune response+++GO:0006915///apoptotic process+++GO:0006952///defense response+++GO:0006954///inflammatory response+++GO:0007165///signal transduction+++GO:0009595///detection of biotic stimulus+++GO:0014070///response …
114569	'MAL2'	mRNA	1.62803122261304	0.0016395426113951	2.76553474636298	4.52071613587631E-6	2.28010791919274	8.87225681140635E-5	0.25	0.17	0.55	0.08	0.12	11	34	5	7	9.8983219482257	28.3915	6.17193648136153	7.58109072108683					GO:0012505///endomembrane system+++GO:0016021///integral component of membrane+++GO:0016324///apical plasma membrane+++GO:0045121///membrane raft+++GO:0048471///perinuclear region of cytoplasm+++GO:0070062///extracellular exosome	GO:0005515///protein binding+++GO:0019911///structural constituent of myelin sheath	GO:0042552///myelination+++GO:0045056///transcytosis
114609	'TIRAP'	mRNA	-0.135352	0.526533839368617	1.40717538150587	5.28063353001615E-12	0.482276836746592	0.033109486215064	6.34	4.29	4.11	1.48	3.17	201	183	69	131	180.869337417579	152.813068001036	85.1727234427891	141.874697780339	04064///NF-kappa B signaling pathway+++04620///Toll-like receptor signaling pathway+++04936///Alcoholic liver disease+++05130///Pathogenic Escherichia coli infection+++05132///Salmonella infection+++05133///Pertussis+++05152///Tuberculosis+++05161///Hepatitis B+++05235///PD-L1 expression and PD-1 checkpoint pathway in cancer+++05417///Lipid and atherosclerosis	H00342///Tuberculosis			GO:0005737///cytoplasm+++GO:0005829///cytosol+++GO:0005886///plasma membrane+++GO:0016020///membrane+++GO:0030139///endocytic vesicle+++GO:0032587///ruffle membrane	GO:0003953///NAD+ nucleosidase activity+++GO:0005080///protein kinase C binding+++GO:0005515///protein binding+++GO:0005546///phosphatidylinositol-4,5-bisphosphate binding+++GO:0030674///protein binding, bridging+++GO:0035662///Toll-like receptor 4 binding+++GO:0035663///Toll-like receptor 2 binding+++GO:0042802///identical protein binding	GO:0002376///immune system process+++GO:0002755///MyD88-dependent toll-like receptor signaling pathway+++GO:0006954///inflammatory response+++GO:0007165///signal transduction+++GO:0007166///cell surface receptor signaling pathway+++GO:0007249///I-kappaB kinase/NF-kappaB signaling+++GO:0007250///activation of NF-kappaB-inducing kinase activity+++GO:0030099///myeloid cell differentiation+++GO:00308…
114659	'LRRC37B'	mRNA	0.392560157706714	3.20688080022864E-6	2.29128546234004	2.34746440601173E-89	1.54853371376643	3.4648949107142897E-48	10.95	7.41	9.56	1.93	3.61	566	743	151.79	254	509.313656608704	620.437756965953	187.626869033391	275.085291879436				R09323///No_INFO G13057 + H2O <=> N-Acetyl-D-glucosamine + G13058	GO:0016020///membrane+++GO:0016021///integral component of membrane
114757	'CYGB'	mRNA	0.443606651475615	0.171587124676936	5.08746284125034	2.08326096128457E-17	5.08746284125034	9.60177237569061E-17	1.69	1.14	1.56	0.04	0.05	50	68	2	2	44.992372491935	56.783	2.46877459254461	2.16602592031052					GO:0005829///cytosol+++GO:0043005///neuron projection+++GO:0043025///neuronal cell body	GO:0004096///catalase activity+++GO:0004601///peroxidase activity+++GO:0005344///oxygen carrier activity+++GO:0005506///iron ion binding+++GO:0005515///protein binding+++GO:0019825///oxygen binding+++GO:0020037///heme binding+++GO:0046872///metal ion binding+++GO:0047888///fatty acid peroxidase activity	GO:0001666///response to hypoxia+++GO:0006979///response to oxidative stress+++GO:0010764///negative regulation of fibroblast migration+++GO:0015671///oxygen transport+++GO:0019395///fatty acid oxidation+++GO:0032966///negative regulation of collagen biosynthetic process+++GO:0050999///regulation of nitric-oxide synthase activity+++GO:0098869///cellular oxidant detoxification+++GO:2000490///negat…
114787	'GPRIN1'	mRNA	0.264140343059963	0.0012897864523942	1.47844217707011	5.45386761916168E-51	0.881549466265977	2.09261620669578E-19	9.54	6.46	7.8	2.89	4.54	652	783	281	425	586.700537294832	653.839520463448	346.862830252518	460.280508065986					GO:0005886///plasma membrane+++GO:0030426///growth cone	GO:0051219///phosphoprotein binding	GO:0031175///neuron projection development
114789	'SLC25A25'	mRNA	-0.0659493	0.264357798191068	0.342537250797277	1.82785624403109E-10	1.17587297683649	4.11898409327217E-93	45.97	31.13	29.95	24	13.97	2417	2309	1821	1022	2174.93128626014	1928.11679789285	2247.81926651187	1106.83924527868		H02480///Fontaine progeroid syndrome			GO:0005739///mitochondrion+++GO:0005743///mitochondrial inner membrane+++GO:0016020///membrane+++GO:0016021///integral component of membrane	GO:0005347///ATP transmembrane transporter activity+++GO:0005509///calcium ion binding+++GO:0046872///metal ion binding	GO:0002021///response to dietary excess+++GO:0014823///response to activity+++GO:0015867///ATP transport+++GO:0032094///response to food+++GO:0035264///multicellular organism growth+++GO:0043010///camera-type eye development+++GO:0045333///cellular respiration+++GO:0046034///ATP metabolic process+++GO:0055085///transmembrane transport+++GO:0060612///adipose tissue development+++GO:0070588///calci…
114791	'TUBGCP5'	mRNA	0.128871347648154	0.0266668974278287	1.79097909310376	4.98280116014235E-131	1.10640855069238	7.2383270535714295E-56	25.79	17.46	19.08	5.62	9.06	1402	1533	443	712	1261.58612467386	1280.12258604146	546.833572248632	771.105227630546					GO:0000922///spindle pole+++GO:0000923///equatorial microtubule organizing center+++GO:0000930///gamma-tubulin complex+++GO:0000931///gamma-tubulin large complex+++GO:0005737///cytoplasm+++GO:0005813///centrosome+++GO:0005815///microtubule organizing center+++GO:0005829///cytosol+++GO:0005856///cytoskeleton+++GO:0005874///microtubule+++GO:0008274///gamma-tubulin ring complex	GO:0005515///protein binding+++GO:0008017///microtubule binding+++GO:0043015///gamma-tubulin binding+++GO:0051011///microtubule minus-end binding	GO:0000226///microtubule cytoskeleton organization+++GO:0000278///mitotic cell cycle+++GO:0007020///microtubule nucleation+++GO:0031122///cytoplasmic microtubule organization+++GO:0051225///spindle assembly+++GO:0051321///meiotic cell cycle
114792	'KLHL32'	mRNA	0.0443941193584534	0.893821812301611	4.4594316186373	8.41212789099526E-16	2.04439411935845	2.17023736281215E-7	1.28	0.86	1.17	0.05	0.21	64	66	3	16	57.5902367896768	55.1129097708653	3.70316188881692	17.3282073624842						GO:0005515///protein binding
114794	'ELFN2'	mRNA	1.05208851114845	1.59514713353116E-6	0.910732661902913	3.71558606294155E-5	0.949726793518776	6.79778066161088E-5	0.49	0.33	0.68	0.38	0.38	68	141	75	73	61.1896265890316	117.741216328667	92.579047220423	79.0599460913341					GO:0005615///extracellular space+++GO:0016020///membrane+++GO:0016021///integral component of membrane+++GO:0031012///extracellular matrix	GO:0004864///protein phosphatase inhibitor activity	GO:0010923///negative regulation of phosphatase activity+++GO:0043086///negative regulation of catalytic activity
114798	'SLITRK1'	mRNA	-0.514573	0.45671597826087	10.4512111118323	1.409679424507E-4	2.8073549220576	0.0067714981072221	0.24	0.16	0.12	0	0.02	20	14	0	2	17.996948996774	11.6906172241229	0	2.16602592031052					GO:0005576///extracellular region+++GO:0005886///plasma membrane+++GO:0016020///membrane+++GO:0016021///integral component of membrane+++GO:0030054///cell junction+++GO:0045202///synapse+++GO:0098978///glutamatergic synapse+++GO:0098982///GABA-ergic synapse+++GO:0099061///integral component of postsynaptic density membrane	GO:0005515///protein binding	GO:0007399///nervous system development+++GO:0007409///axonogenesis+++GO:0007416///synapse assembly+++GO:0030534///adult behavior+++GO:0035264///multicellular organism growth+++GO:0042592///homeostatic process+++GO:0050772///positive regulation of axonogenesis+++GO:0050807///regulation of synapse organization+++GO:0051965///positive regulation of synapse assembly+++GO:0099560///synaptic membrane …
114801	'TMEM200A'	mRNA	0.362570079384708	0.526366699721103	3.75488750216347	2.6767105953223E-6	3.16992500144231	2.57758073757131E-5	0.43	0.29	0.4	0.03	0.05	21	27	2	3	18.8967964466127	22.5461903608085	2.46877459254461	3.24903888046578					GO:0016021///integral component of membrane	GO:0005515///protein binding
114804	'RNF157'	mRNA	0.370388507557222	6.4308147739645E-5	1.16933185200445	5.84772821581351E-28	0.507020584673053	1.44552834095001E-5	6.08	4.12	5.27	2.34	3.99	474.99	614.02	273.01	432.07	427.427538673382	513.552113773972	338.222119178612	468.944611747228					GO:0005634///nucleus+++GO:0005737///cytoplasm+++GO:0005769///early endosome+++GO:0005886///plasma membrane+++GO:0044297///cell body	GO:0046872///metal ion binding+++GO:0061630///ubiquitin protein ligase activity	GO:0008333///endosome to lysosome transport+++GO:0016567///protein ubiquitination+++GO:0043066///negative regulation of apoptotic process+++GO:0043951///negative regulation of cAMP-mediated signaling+++GO:0045744///negative regulation of G protein-coupled receptor signaling pathway+++GO:0051865///protein autoubiquitination+++GO:1903861///positive regulation of dendrite extension
114805	'GALNT13'	mRNA	1.13750352374994	0.006957538223632	2.13750352374994	7.25059900278862E-6	1.4594316186373	0.0014374135392935	0.26	0.17	0.49	0.07	0.22	20	44	10	16	17.996948996774	36.7419398472435	12.3438729627231	17.3282073624842	00512///Mucin type O-glycan biosynthesis+++00514///Other types of O-glycan biosynthesis	H00020///Colorectal cancer+++H00119///Congenital disorders of glycosylation type II+++H01193///Familial tumoral calcinosis+++H01439///Williams-Beuren syndrome	M00056///O-glycan biosynthesis, mucin type core	R05907///No_INFO UDP-N-acetyl-D-galactosamine + [Protein]-L-serine <=> UDP + Tn antigen	GO:0000139///Golgi membrane+++GO:0005794///Golgi apparatus+++GO:0016021///integral component of membrane	GO:0004653///polypeptide N-acetylgalactosaminyltransferase activity+++GO:0016740///transferase activity+++GO:0030246///carbohydrate binding+++GO:0046872///metal ion binding	GO:0006486///protein glycosylation+++GO:0016266///O-glycan processing+++GO:0018242///protein O-linked glycosylation via serine+++GO:0018243///protein O-linked glycosylation via threonine
114818	'KLHL29'	mRNA	0.266036893995317	0.0134679383753501	1.31743604650196	1.01369281858304E-26	0.610685065382763	2.09457995863495E-6	5.48	3.71	4.53	1.56	3.08	400	481	193	315	359.93897993548	401.656206057367	238.236748180555	341.149082448907						GO:0005515///protein binding
114821	'SCAND3'	mRNA	0.282489783760327	2.703906049225E-4	2.95086829266912	2.0892763248101298E-138	1.82158527572415	1.3624048915662599E-71	7.38	5	6.19	0.76	1.77	712	866	112	245	640.691384285154	723.148179720748	138.251377182498	265.338175238039					GO:0005634///nucleus+++GO:0005737///cytoplasm	GO:0003676///nucleic acid binding	GO:0015074///DNA integration+++GO:0045787///positive regulation of cell cycle+++GO:0050679///positive regulation of epithelial cell proliferation
114823	'LENG8'	mRNA	-0.00200482	0.936746427391766	-1.25172	0	-0.819359	5.13915158267716E-184	39.15	26.51	26.35	64.78	48.37	3132.5	3128.15	7448.9	5520	2819.22206034465	2612.85294959148	9194.95096993241	5978.23154005704					GO:0005634///nucleus	GO:0005515///protein binding
114826	'SMYD4'	mRNA	0.218050838026043	0.0059717671016594	1.2858434676294	4.30876541879148E-44	0.50723119748859	3.23683802765991E-7	10.85	7.34	8.37	3.98	6.41	722.17	840	344.51	591	650.58970623338	701.437033447377	425.863617213946	640.060659451759					GO:0005634///nucleus+++GO:0005737///cytoplasm	GO:0005515///protein binding+++GO:0008168///methyltransferase activity+++GO:0046872///metal ion binding	GO:0007507///heart development+++GO:0032259///methylation
114827	'FHAD1'	mRNA	0.22055107451228	0.0339180682440516	1.51220615828584	1.3289435675050602E-35	0.710493382805015	4.8788475216087506E-9	5.92	4.01	4.43	1.79	3.04	448	522	183	319	403.131657527737	435.893013642298	225.892875217832	345.481134289528					GO:0005634///nucleus
114879	'OSBPL5'	mRNA	0.340759769617734	0.0078123667658109	1.10787497446364	4.948695129975231E-15	0.063752421231336	0.793033227693808	4.48	3.03	3.84	1.83	3.9	274	347	161	332	246.558201255804	289.760298340762	198.736354699841	359.560302771547	04979///Cholesterol metabolism				GO:0005783///endoplasmic reticulum+++GO:0005789///endoplasmic reticulum membrane+++GO:0005829///cytosol+++GO:0016020///membrane+++GO:0016021///integral component of membrane+++GO:0043231///intracellular membrane-bounded organelle	GO:0001786///phosphatidylserine binding+++GO:0005548///phospholipid transporter activity+++GO:0008142///oxysterol binding+++GO:0008289///lipid binding+++GO:0015248///sterol transporter activity+++GO:0015485///cholesterol binding+++GO:0032934///sterol binding+++GO:0070273///phosphatidylinositol-4-phosphate binding	GO:0006869///lipid transport+++GO:0006893///Golgi to plasma membrane transport+++GO:0008203///cholesterol metabolic process+++GO:0015914///phospholipid transport+++GO:0030301///cholesterol transport+++GO:0036150///phosphatidylserine acyl-chain remodeling+++GO:0120009///intermembrane lipid transfer
114885	'OSBPL11'	mRNA	0.103377739845309	0.0372598626936204	1.55458885167764	3.57490372170439E-143	1.03531001120858	1.56068010773751E-66	26.07	17.65	19.11	6.63	10.03	1925	2068	704	1009	1732.2063409395	1726.87117282045	869.008656575704	1092.76007679666					GO:0005654///nucleoplasm+++GO:0005794///Golgi apparatus+++GO:0005829///cytosol+++GO:0016020///membrane+++GO:0031902///late endosome membrane+++GO:0043231///intracellular membrane-bounded organelle	GO:0005515///protein binding+++GO:0008289///lipid binding+++GO:0015248///sterol transporter activity+++GO:0032934///sterol binding	GO:0006869///lipid transport+++GO:0010890///positive regulation of sequestering of triglyceride+++GO:0015918///sterol transport+++GO:0045444///fat cell differentiation
114897	'C1QTNF1'	mRNA	0.233199176293031	0.502663652779978	2.15919859484925	1.73929323838615E-8	1.02169507109932	0.0040667855009266	1.22	0.83	0.95	0.23	0.53	57	67	15	33	51.2913046408059	55.9479538583027	18.5158094440846	35.7394276851236		H00408///Type 1 diabetes mellitus			GO:0005576///extracellular region+++GO:0005581///collagen trimer+++GO:0005615///extracellular space+++GO:0005887///integral component of plasma membrane	GO:0005515///protein binding+++GO:0005518///collagen binding+++GO:0042802///identical protein binding	GO:0007204///positive regulation of cytosolic calcium ion concentration+++GO:0010544///negative regulation of platelet activation+++GO:0010628///positive regulation of gene expression+++GO:0010906///regulation of glucose metabolic process+++GO:0043410///positive regulation of MAPK cascade+++GO:0051897///positive regulation of protein kinase B signaling+++GO:0090331///negative regulation of platel…
114900	'C1QTNF4'	mRNA	-1.55141	6.17844094510293E-7	0.53605290024021	0.307905599117689	0.465663572348812	0.469364350429759	2.11	1.43	0.47	0.35	0.36	85	29	20	21	76.4870332362895	24.2162785356832	24.6877459254461	22.7432721632605					GO:0005615///extracellular space	GO:0003674///molecular_function+++GO:0005125///cytokine activity+++GO:0005515///protein binding	GO:0007165///signal transduction+++GO:0032755///positive regulation of interleukin-6 production+++GO:0032760///positive regulation of tumor necrosis factor production+++GO:0070105///positive regulation of interleukin-6-mediated signaling pathway+++GO:1901224///positive regulation of NIK/NF-kappaB signaling
114904	'C1QTNF6'	mRNA	-1.03562	2.61979474343675E-13	0.594007640324163	0.0038420655286813	-0.638074	8.64037040133779E-7	5.25	3.55	1.63	1.2	2.69	328	160	106	249	295.149963547093	133.607053989977	130.845053404864	269.67022707866		H00408///Type 1 diabetes mellitus			GO:0005576///extracellular region+++GO:0005581///collagen trimer+++GO:0005615///extracellular space+++GO:0016020///membrane+++GO:0016021///integral component of membrane+++GO:0032991///protein-containing complex	GO:0005515///protein binding+++GO:0042802///identical protein binding
114928	'GPRASP2'	mRNA	0.142413078547499	0.032174248158071	1.14410625857418	1.2329636916801301E-51	0.540731720739145	3.30644343355382E-11	19.49	13.2	14.56	6.85	10.68	1091.28	1204.5	545	828	982.63341522386	1006.22812536201	672.741076468407	896.734731008556					GO:0005634///nucleus+++GO:0005737///cytoplasm	GO:0001540///amyloid-beta binding+++GO:0001664///G protein-coupled receptor binding+++GO:0005515///protein binding	GO:0061484///hematopoietic stem cell homeostasis
114932	'MRFAP1L1'	mRNA	0.231969175401489	5.77093019074422E-7	1.14472862580209	3.37095032521602E-95	0.424074544744239	9.73137689768977E-12	86.02	58.25	68.94	32.09	55.07	1909	2242	1014	1671	1717.80878174208	1872.16884403455	1251.66871842012	1809.71465641944						GO:0005515///protein binding+++GO:0042802///identical protein binding
114984	'FLYWCH2'	mRNA	0.0271191263481981	0.784341807319834	1.32058542839595	8.662616232169959E-30	1.21702923656936	7.39087253803596E-24	45.12	30.56	31.46	13.03	14.47	527	537	215	231	474.219606064995	448.418674953859	265.393268698546	250.175993795865					GO:0005575///cellular_component	GO:0003723///RNA binding	GO:0008150///biological_process
114987	'WDR31'	mRNA	0.552901515412486	4.71299194348725E-15	3.28835992066421	2.7527166687999997E-189	2.14573756874138	1.11885839130435E-110	8.54	5.79	8.88	0.88	2.06	723.91	1062	108.7	239.99	651.489553683219	886.816820858469	134.548215293681	259.923110437263
114990	'VASN'	mRNA	-0.0946369	0.728931886597272	1.45637829465974	1.55275866403061E-8	2.18220333122075	1.84562432651226E-13	2.88	1.95	1.84	0.69	0.43	126	118	43	26	113.380778679676	98.5352023176077	53.0786537397092	28.1583369640368					GO:0005615///extracellular space+++GO:0005739///mitochondrion+++GO:0005765///lysosomal membrane+++GO:0005886///plasma membrane+++GO:0009986///cell surface+++GO:0016021///integral component of membrane+++GO:0031012///extracellular matrix+++GO:0070062///extracellular exosome	GO:0005515///protein binding+++GO:0045296///cadherin binding+++GO:0050431///transforming growth factor beta binding	GO:0010719///negative regulation of epithelial to mesenchymal transition+++GO:0030512///negative regulation of transforming growth factor beta receptor signaling pathway+++GO:0071456///cellular response to hypoxia+++GO:0071461///cellular response to redox state
115004	'CGAS'	mRNA	-0.304855	0.517674598842665	4.08746284125034	3.89932761542314E-8	4.08746284125034	8.90016318958503E-8	0.88	0.59	0.53	0.03	0.03	42	34	2	2	37.7935928932254	28.3915	2.46877459254461	2.16602592031052	04623///Cytosolic DNA-sensing pathway+++05131///Shigellosis+++05163///Human cytomegalovirus infection+++05168///Herpes simplex virus 1 infection+++05170///Human immunodeficiency virus 1 infection+++05171///Coronavirus disease - COVID-19				GO:0005634///nucleus+++GO:0005829///cytosol+++GO:0005886///plasma membrane+++GO:0035861///site of double-strand break	GO:0003677///DNA binding+++GO:0003682///chromatin binding+++GO:0003690///double-stranded DNA binding+++GO:0005515///protein binding+++GO:0005524///ATP binding+++GO:0005525///GTP binding+++GO:0005546///phosphatidylinositol-4,5-bisphosphate binding+++GO:0046872///metal ion binding+++GO:0061501///cyclic-GMP-AMP synthase activity	GO:0002218///activation of innate immune response+++GO:0002230///positive regulation of defense response to virus by host+++GO:0002637///regulation of immunoglobulin production+++GO:0006281///DNA repair+++GO:0006974///cellular response to DNA damage stimulus+++GO:0008340///determination of adult lifespan+++GO:0010753///positive regulation of cGMP-mediated signaling+++GO:0016032///viral process+++…
115111	'SLC26A7'	mRNA	0.68805599368526	0.19356288485645	3.85798099512757	8.05167614826941E-7	2.53605290024021	1.171381143113E-4	0.21	0.14	0.23	0.02	0.04	18	29	2	5	16.1972540970966	24.2162785356832	2.46877459254461	5.41506480077631	04971///Gastric acid secretion				GO:0005737///cytoplasm+++GO:0005768///endosome+++GO:0005886///plasma membrane+++GO:0005887///integral component of plasma membrane+++GO:0016020///membrane+++GO:0016021///integral component of membrane+++GO:0016323///basolateral plasma membrane+++GO:0055038///recycling endosome membrane	GO:0005254///chloride channel activity+++GO:0008271///secondary active sulfate transmembrane transporter activity+++GO:0008509///anion transmembrane transporter activity+++GO:0015106///bicarbonate transmembrane transporter activity+++GO:0015108///chloride transmembrane transporter activity+++GO:0015116///sulfate transmembrane transporter activity+++GO:0015301///anion:anion antiporter activity+++G…	GO:0001696///gastric acid secretion+++GO:0006811///ion transport+++GO:0006820///anion transport+++GO:0006821///chloride transport+++GO:0008272///sulfate transport+++GO:0015701///bicarbonate transport+++GO:0019532///oxalate transport+++GO:0055085///transmembrane transport+++GO:0098656///anion transmembrane transport+++GO:1902358///sulfate transmembrane transport+++GO:1902476///chloride transmembra…
115123	'MARCHF3'	mRNA	0.331205908475373	0.0636186386472246	1.30354956557251	2.1859771237054098E-11	0.397876948120661	0.0881936638241758	2.68	1.82	2.13	1.23	1.86	155	195	79	148	139.476354724998	162.833597050284	97.5165964055122	160.285918102979					GO:0005764///lysosome+++GO:0005768///endosome+++GO:0016020///membrane+++GO:0016021///integral component of membrane+++GO:0030659///cytoplasmic vesicle membrane+++GO:0031410///cytoplasmic vesicle+++GO:0031901///early endosome membrane+++GO:0043231///intracellular membrane-bounded organelle	GO:0004842///ubiquitin-protein transferase activity+++GO:0005515///protein binding+++GO:0008270///zinc ion binding+++GO:0016740///transferase activity+++GO:0046872///metal ion binding	GO:0006897///endocytosis+++GO:0016567///protein ubiquitination
115196	'ZNF554'	mRNA	-0.169498	0.212196510285203	2.11605618121182	1.94946913591636E-38	0.788653770981446	1.05613542570411E-7	5.59	3.78	3.19	0.63	1.8	392.43	348.93	80.49	201.99	353.640047786609	291.430386515636	99.9853709980568	218.768617951363	05168///Herpes simplex virus 1 infection	H00513///Transient neonatal diabetes mellitus+++H01852///Postaxial polydactyly			GO:0005634///nucleus+++GO:0005654///nucleoplasm+++GO:0005730///nucleolus	GO:0000977///RNA polymerase II regulatory region sequence-specific DNA binding+++GO:0000981///DNA-binding transcription factor activity, RNA polymerase II-specific+++GO:0001227///DNA-binding transcription repressor activity, RNA polymerase II-specific+++GO:0003677///DNA binding+++GO:0005515///protein binding+++GO:0046872///metal ion binding	GO:0000122///negative regulation of transcription by RNA polymerase II+++GO:0006355///regulation of transcription, DNA-templated+++GO:0006357///regulation of transcription by RNA polymerase II
115209	'OMA1'	mRNA	0.208752744794028	0.0123588227929135	1.8309058048236	1.09605816957929E-68	0.740707995852023	7.21520022099448E-14	24.64	16.69	19.42	5.62	12.46	668	772	217	462	601.098096492251	644.654035501637	267.86204329109	500.351987591731	05017///Spinocerebellar ataxia				GO:0005739///mitochondrion+++GO:0005743///mitochondrial inner membrane+++GO:0016020///membrane+++GO:0016021///integral component of membrane+++GO:0031966///mitochondrial membrane	GO:0004222///metalloendopeptidase activity+++GO:0008233///peptidase activity+++GO:0008237///metallopeptidase activity+++GO:0008289///lipid binding+++GO:0016787///hydrolase activity+++GO:0046872///metal ion binding	GO:0002024///diet induced thermogenesis+++GO:0006006///glucose metabolic process+++GO:0006508///proteolysis+++GO:0006515///protein quality control for misfolded or incompletely synthesized proteins+++GO:0006629///lipid metabolic process+++GO:0010637///negative regulation of mitochondrial fusion+++GO:0016540///protein autoprocessing+++GO:0031638///zymogen activation+++GO:0033108///mitochondrial re…
115253422	'DUS4L-BCAP29'	mRNA	0.154219424967375	0.259367082001324	1.02395770889312	2.82617335946905E-13	0.141403580301803	0.767515404942501	2.95	2	2.15	1.22	2.09	311.56	346.71	170.5	314.34	280.752404349674	289.760298340762	211.080227662564	341.149082448907					GO:0005783///endoplasmic reticulum+++GO:0005789///endoplasmic reticulum membrane+++GO:0016020///membrane+++GO:0016021///integral component of membrane	GO:0003824///catalytic activity+++GO:0016491///oxidoreductase activity+++GO:0017150///tRNA dihydrouridine synthase activity+++GO:0050660///flavin adenine dinucleotide binding	GO:0001649///osteoblast differentiation+++GO:0002943///tRNA dihydrouridine synthesis+++GO:0006886///intracellular protein transport+++GO:0006888///ER to Golgi vesicle-mediated transport+++GO:0006915///apoptotic process+++GO:0008033///tRNA processing+++GO:0015031///protein transport+++GO:0016192///vesicle-mediated transport+++GO:0070973///protein localization to endoplasmic reticulum exit site
115265	'DDIT4L'	mRNA	0.0958600154075162	0.668148935683531	1.04182017569463	3.35713448377581E-6	0.129283016944966	0.901688133452487	3.27	2.22	2.38	1.19	2.34	131	140	68	128	117.88001592887	116.906172241229	83.9383361465168	138.625658899873					GO:0005737///cytoplasm	GO:0005515///protein binding	GO:0009968///negative regulation of signal transduction
115330	'GPR146'	mRNA	-1.76081	1.62487796070878E-16	0.800691191776593	0.0285782675774411	1.11103131238874	0.0055417073820477	2.7	1.83	0.57	0.2	0.21	183	54	31	25	164.672083320482	45.0923807216171	38.2660061844415	27.0753240038815					GO:0005886///plasma membrane+++GO:0016020///membrane+++GO:0016021///integral component of membrane	GO:0004930///G protein-coupled receptor activity	GO:0007165///signal transduction+++GO:0007186///G protein-coupled receptor signaling pathway
115362	'GBP5'	mRNA	0.0052021873401047	0.95711624083524	1.02237186992429	3.97055911642301E-5	1.40584956421028	2.50133618294034E-7	1.01	0.68	0.69	0.35	0.28	110.73	111.13	54.71	41.94	99.8830669320957	93.5249377929836	67.8913012949768	45.486544326521	04621///NOD-like receptor signaling pathway				GO:0000139///Golgi membrane+++GO:0005737///cytoplasm+++GO:0005794///Golgi apparatus+++GO:0016020///membrane+++GO:0031410///cytoplasmic vesicle+++GO:0048471///perinuclear region of cytoplasm	GO:0003924///GTPase activity+++GO:0005515///protein binding+++GO:0005525///GTP binding+++GO:0042802///identical protein binding+++GO:0042803///protein homodimerization activity	GO:0006954///inflammatory response+++GO:0032731///positive regulation of interleukin-1 beta production+++GO:0032741///positive regulation of interleukin-18 production+++GO:0034067///protein localization to Golgi apparatus+++GO:0045089///positive regulation of innate immune response+++GO:0051289///protein homotetramerization+++GO:0071346///cellular response to interferon-gamma+++GO:1900017///posit…
115399	'LRRC56'	mRNA	0.234465253637023	0.255569023692191	1.89566334018526	6.60635564167941E-16	1.86249647625007	1.52155099881094E-14	2.91	1.97	2.49	0.67	0.66	136	160	43	44	122.379253178063	133.607053989977	53.0786537397092	47.6525702468315		H00564///Primary ciliary dyskinesia			GO:0005929///cilium	GO:0005515///protein binding	GO:0030030///cell projection organization
115509	'ZNF689'	mRNA	-0.24048	1.10346144195889E-6	1.41936724314036	6.4683062951456296E-114	1.0954000029794	1.9039825230923702E-67	39.49	26.74	22.77	8.79	11.42	2234	1891	707	885	2010.25920293965	1579.06836934403	872.711818464521	958.466469737406	05168///Herpes simplex virus 1 infection	H00513///Transient neonatal diabetes mellitus+++H01852///Postaxial polydactyly			GO:0005634///nucleus	GO:0000978///RNA polymerase II proximal promoter sequence-specific DNA binding+++GO:0000981///DNA-binding transcription factor activity, RNA polymerase II-specific+++GO:0003677///DNA binding+++GO:0046872///metal ion binding	GO:0006355///regulation of transcription, DNA-templated+++GO:0006357///regulation of transcription by RNA polymerase II+++GO:0035914///skeletal muscle cell differentiation
115560	'ZNF501'	mRNA	1.46890437125758	1.63987110443491E-26	2.62323251764887	2.49465712870449E-54	1.39751973802081	1.3312796963946901E-21	2.66	1.8	4.99	0.87	2.21	138	382	62	145	124.178948077741	318.986841401069	76.532012368883	157.036879222513					GO:0005634///nucleus+++GO:0005730///nucleolus	GO:0000978///RNA polymerase II proximal promoter sequence-specific DNA binding+++GO:0003677///DNA binding+++GO:0003700///DNA-binding transcription factor activity+++GO:0005515///protein binding+++GO:0046872///metal ion binding+++GO:1990837///sequence-specific double-stranded DNA binding	GO:0006357///regulation of transcription by RNA polymerase II+++GO:0007030///Golgi organization
115584	'SLC5A11'	mRNA	-2.70895	2.86258734839477E-13	1.37851162325373	0.101798152945773	0.37851162325373	0.717009482414567	2.47	1.67	0.25	0.1	0.23	85	13	5	10	76.4870332362895	10.8555731366856	6.17193648136153	10.8301296015526					GO:0005886///plasma membrane+++GO:0016020///membrane+++GO:0016021///integral component of membrane	GO:0005412///glucose:sodium symporter activity+++GO:0005515///protein binding+++GO:0015166///polyol transmembrane transporter activity+++GO:0022857///transmembrane transporter activity	GO:0006814///sodium ion transport+++GO:0006915///apoptotic process+++GO:0015798///myo-inositol transport+++GO:0032409///regulation of transporter activity+++GO:0055085///transmembrane transport+++GO:1904659///glucose transmembrane transport
115704	'EVI5L'	mRNA	0.015084327539055	0.847951321249847	2.22454	8.7250257378882E-78	1.31764709755949	8.71020627507163E-34	10.74	7.27	7.39	1.63	3.18	666	673	144	270	599.298401592574	561.984670845339	177.751770663212	292.413499241921					GO:0016020///membrane+++GO:0016021///integral component of membrane	GO:0005096///GTPase activator activity+++GO:0005515///protein binding+++GO:0031267///small GTPase binding	GO:0006886///intracellular protein transport+++GO:0043087///regulation of GTPase activity+++GO:0043547///positive regulation of GTPase activity+++GO:0090630///activation of GTPase activity+++GO:1902018///negative regulation of cilium assembly
115708	'TRMT61A'	mRNA	0.897476565200646	1.19267282608696E-19	1.31839063081616	1.25063452453563E-33	1.79559695118143	9.05532949466192E-50	6.47	4.38	8.22	3.4	2.54	328	611	245	176	295.149963547093	510.211937424223	302.424887586715	190.610280987326					GO:0005634///nucleus+++GO:0005654///nucleoplasm+++GO:0031515///tRNA (m1A) methyltransferase complex	GO:0005515///protein binding+++GO:0016429///tRNA (adenine-N1-)-methyltransferase activity+++GO:0061953///mRNA (adenine-N1-)-methyltransferase activity	GO:0006400///tRNA modification+++GO:0030488///tRNA methylation+++GO:0080009///mRNA methylation
115811	'IQCD'	mRNA	-0.296617	0.256467536975665	1.93859945533586	6.753220002713701E-10	1.56936564567014	4.84358096508922E-7	6.55	4.44	3.16	0.87	1.25	113	92	24	31	101.682761831773	76.8240560442365	29.6252951105354	33.5734017648131					GO:0005737///cytoplasm+++GO:0005856///cytoskeleton+++GO:0005929///cilium+++GO:0031514///motile cilium+++GO:0036064///ciliary basal body+++GO:0042995///cell projection	GO:0005515///protein binding
115827	'RAB3C'	mRNA	1	0.0388200045401174	11.7313190310251	2.52389514455336E-10	11.7313190310251	6.18474795081967E-10	0.11	0.08	0.16	0	0	17	34	0	0	15.2974066472579	28.3915	0	0					GO:0005768///endosome+++GO:0005829///cytosol+++GO:0005886///plasma membrane+++GO:0008021///synaptic vesicle+++GO:0031982///vesicle+++GO:0048471///perinuclear region of cytoplasm+++GO:0098993///anchored component of synaptic vesicle membrane	GO:0003924///GTPase activity+++GO:0005515///protein binding+++GO:0005525///GTP binding+++GO:0030742///GTP-dependent protein binding+++GO:0031489///myosin V binding	GO:0006904///vesicle docking involved in exocytosis+++GO:0009306///protein secretion+++GO:0017157///regulation of exocytosis+++GO:0019882///antigen processing and presentation+++GO:0072659///protein localization to plasma membrane
115950	'ZNF653'	mRNA	-0.169019	0.408425556942018	1.49032562658308	1.25435563994586E-12	1.18220333122075	3.05925353897737E-8	6.18	4.19	3.75	1.38	1.77	199	177	63	78	179.069642517901	147.802803476412	77.7663996651553	84.4750108921104					GO:0005576///extracellular region+++GO:0005634///nucleus	GO:0003677///DNA binding+++GO:0003712///transcription coregulator activity+++GO:0003714///transcription corepressor activity+++GO:0005515///protein binding+++GO:0008134///transcription factor binding+++GO:0046872///metal ion binding+++GO:0050682///AF-2 domain binding	GO:0006357///regulation of transcription by RNA polymerase II+++GO:0045892///negative regulation of transcription, DNA-templated+++GO:1900116///extracellular negative regulation of signal transduction+++GO:1903507///negative regulation of nucleic acid-templated transcription
116071	'BATF2'	mRNA	0.465663572348812	0.383216959019856	4.85798099512757	1.03867119852761E-7	1.68805599368526	0.0041763189315634	0.68	0.46	0.64	0.02	0.23	21	29	1	9	18.8967964466127	24.2162785356832	1.23438729627231	9.74711664139735	05235///PD-L1 expression and PD-1 checkpoint pathway in cancer				GO:0000785///chromatin+++GO:0005634///nucleus	GO:0000978///RNA polymerase II proximal promoter sequence-specific DNA binding+++GO:0000981///DNA-binding transcription factor activity, RNA polymerase II-specific+++GO:0003677///DNA binding+++GO:0003700///DNA-binding transcription factor activity+++GO:0005515///protein binding	GO:0006357///regulation of transcription by RNA polymerase II+++GO:0042832///defense response to protozoan+++GO:0043011///myeloid dendritic cell differentiation
116092	'DNTTIP1'	mRNA	0.0382700169277173	0.510965810223592	1.28178742466866	3.47180247694524E-88	1.18129979130697	3.7410791860465096E-70	101.58	68.79	70.68	29.81	33.16	1674	1719	707	758	1506.34463102998	1435.44078630481	872.711818464521	820.923823797688					GO:0000118///histone deacetylase complex+++GO:0005634///nucleus+++GO:0005654///nucleoplasm+++GO:0005694///chromosome+++GO:0005730///nucleolus	GO:0003677///DNA binding+++GO:0005515///protein binding+++GO:0031491///nucleosome binding+++GO:0042803///protein homodimerization activity
1161	'ERCC8'	mRNA	-0.138994	0.152161173376897	1.75920907957103	1.1002553677390101E-58	1.07888154362895	7.535478163265311E-25	14.96	10.13	13.58	6.1	10.33	765.29	695	205.31	329.01	689.283146576444	580.35564076896	254.283783032095	357.394276851236	03420///Nucleotide excision repair+++04120///Ubiquitin mediated proteolysis	H00076///Cockayne syndrome+++H00403///Disorders of nucleotide excision repair+++H02131///UV-sensitive syndrome			GO:0000109///nucleotide-excision repair complex+++GO:0005634///nucleus+++GO:0005654///nucleoplasm+++GO:0005737///cytoplasm+++GO:0016363///nuclear matrix+++GO:0031464///Cul4A-RING E3 ubiquitin ligase complex+++GO:0032991///protein-containing complex+++GO:0043204///perikaryon+++GO:0080008///Cul4-RING E3 ubiquitin ligase complex	GO:0004842///ubiquitin-protein transferase activity+++GO:0005515///protein binding+++GO:0044877///protein-containing complex binding	GO:0000012///single strand break repair+++GO:0000209///protein polyubiquitination+++GO:0006283///transcription-coupled nucleotide-excision repair+++GO:0006289///nucleotide-excision repair+++GO:0006974///cellular response to DNA damage stimulus+++GO:0006979///response to oxidative stress+++GO:0009411///response to UV+++GO:0010165///response to X-ray+++GO:0010996///response to auditory stimulus+++G…
116143	'DNAAF10'	mRNA	0.0178112761164606	0.855164225806452	1.97949434456536	7.018105797709919E-49	0.494898802373973	1.896193710265E-4	13.06	8.84	9.07	2.58	6.76	483	489	124	347	434.626318272092	408.336558756866	153.064024737766	375.805497173876						GO:0005515///protein binding+++GO:0043130///ubiquitin binding	GO:0006915///apoptotic process+++GO:0070286///axonemal dynein complex assembly
116228	'COX20'	mRNA	-0.0349598	0.742113327974277	-1.13812	7.91289207562189E-117	-1.04093	3.29110308960573E-104	31.11	21.07	20.58	46.88	45.33	1086	1060	2333	2181	977.234330524828	885.146732683594	2879.82556220329	2362.05126609862	04714///Thermogenesis	H01368///Cytochrome c oxidase (COX) deficiency			GO:0005739///mitochondrion+++GO:0005743///mitochondrial inner membrane+++GO:0016021///integral component of membrane	GO:0005515///protein binding	GO:0033617///mitochondrial respiratory chain complex IV assembly
116236	'ABHD15'	mRNA	-0.0806185	0.723047469223792	1.77051815387723	1.00813855008432E-15	1.08539149123064	4.02638069266771E-7	3.32	2.25	2.14	0.65	1.08	184	174	51	82	165.571930770321	145.297671214099	62.9537521098876	88.8070627327314					GO:0005576///extracellular region+++GO:0016020///membrane	GO:0005515///protein binding+++GO:0034338///short-chain carboxylesterase activity+++GO:0047372///acylglycerol lipase activity	GO:0044255///cellular lipid metabolic process
116238	'TLCD1'	mRNA	0.494764691749578	0.0653442035614099	1.73180388905043	1.07900608936826E-8	0.369233809665719	0.310339039000379	6	4.07	5.87	1.67	4.97	66	93	28	72	59.3899316893542	77.6591001316739	34.5628442956246	77.9769331311788					GO:0005886///plasma membrane+++GO:0016021///integral component of membrane	GO:0005515///protein binding	GO:0007009///plasma membrane organization+++GO:0055088///lipid homeostasis+++GO:0055091///phospholipid homeostasis+++GO:0071709///membrane assembly+++GO:0097035///regulation of membrane lipid distribution
116442	'RAB39B'	mRNA	0.723159794641176	1.52951406103286E-7	1.87601128272455	1.85225256062124E-29	0.439912167917873	0.0115017172868534	3.5	2.37	3.93	1.11	3.1	189	312	85	230	170.071168019514	260.533755280454	104.922920183146	249.09298083571	04140///Autophagy - animal+++05014///Amyotrophic lateral sclerosis+++05022///Pathways of neurodegeneration - multiple diseases	H00480///X-linked mental retardation			GO:0000139///Golgi membrane+++GO:0005794///Golgi apparatus+++GO:0005886///plasma membrane+++GO:0030659///cytoplasmic vesicle membrane+++GO:0031982///vesicle+++GO:0043005///neuron projection	GO:0003924///GTPase activity+++GO:0005515///protein binding+++GO:0005525///GTP binding+++GO:0031489///myosin V binding	GO:0006914///autophagy+++GO:0010506///regulation of autophagy+++GO:0015031///protein transport+++GO:0016192///vesicle-mediated transport+++GO:0032482///Rab protein signal transduction+++GO:0050808///synapse organization
116444	'GRIN3B'	mRNA	0	1.01230726867658	1.04730571477836	0.0367311899507554	2.14684138832927	3.521401374465E-4	0.6	0.41	0.41	0.2	0.1	31	31	15	7	27.8952709449997	25.8863667105579	18.5158094440846	7.58109072108683	04024///cAMP signaling pathway+++04080///Neuroactive ligand-receptor interaction+++04724///Glutamatergic synapse+++05017///Spinocerebellar ataxia+++05020///Prion disease+++05030///Cocaine addiction+++05031///Amphetamine addiction+++05033///Nicotine addiction+++05034///Alcoholism				GO:0005886///plasma membrane+++GO:0016020///membrane+++GO:0016021///integral component of membrane+++GO:0017146///NMDA selective glutamate receptor complex+++GO:0030054///cell junction+++GO:0043025///neuronal cell body+++GO:0045202///synapse+++GO:0045211///postsynaptic membrane	GO:0004970///ionotropic glutamate receptor activity+++GO:0004972///NMDA glutamate receptor activity+++GO:0005216///ion channel activity+++GO:0005261///cation channel activity+++GO:0005262///calcium channel activity+++GO:0015276///ligand-gated ion channel activity+++GO:0016594///glycine binding+++GO:0030594///neurotransmitter receptor activity+++GO:0038023///signaling receptor activity+++GO:004216…	GO:0006811///ion transport+++GO:0034220///ion transmembrane transport+++GO:0035235///ionotropic glutamate receptor signaling pathway+++GO:0051205///protein insertion into membrane+++GO:0051924///regulation of calcium ion transport+++GO:0070588///calcium ion transmembrane transport+++GO:0098655///cation transmembrane transport
116496	'NIBAN1'	mRNA	0.564784618783526	0.0709913249367241	2.14974711950468	6.942467012179321E-9	0.172467196004766	0.816588239210702	0.42	0.28	0.42	0.1	0.4	48	71	16	63	43.1926775922576	59.2881302080521	19.7501967403569	68.2298164897815				R03380///UDP-alpha-D-galactose:procollagen-5-hydroxy-L-lysine D-galactosyltransferase UDP-alpha-D-galactose + Procollagen 5-hydroxy-L-lysine <=> UDP + 5-(D-Galactosyloxy)-L-lysine-procollagen	GO:0005737///cytoplasm+++GO:0005829///cytosol+++GO:0005886///plasma membrane+++GO:0016020///membrane+++GO:0070062///extracellular exosome	GO:0003674///molecular_function+++GO:0005515///protein binding	GO:0001933///negative regulation of protein phosphorylation+++GO:0001934///positive regulation of protein phosphorylation+++GO:0006417///regulation of translation+++GO:0034976///response to endoplasmic reticulum stress+++GO:0045727///positive regulation of translation
116804918	'TBCEL-TECTA'	mRNA	1.05978684787598	8.95485323663712E-6	3.77425447239204	4.25466388374165E-25	1.74498	3.6816178996037005E-10	0.41	0.28	0.58	0.04	0.19	56.84	118.49	8.66	35.35	51.2913046408059	99.370246405045	11.1094856664508	38.9884665655894
116835	'HSPA12B'	mRNA	-1.40054	6.41613481884916E-5	0.251538766995964	0.68454917539556	-0.941106	0.0052491596568364	1.49	1.01	0.37	0.33	0.78	66	25	21	48	59.3899316893542	20.8761021859338	25.9221332217184	51.9846220874525						GO:0005515///protein binding+++GO:0005524///ATP binding
116841	'SNAP47'	mRNA	1.09916805354952	7.5461668630137E-106	1.08278416623482	5.61869740677966E-94	0.942882404402715	1.12872158737864E-65	36.02	24.4	54.2	27.49	31.2	1135.61	2432.83	1148.58	1265.54	1022.22670301676	2031.66226473508	1418.31100341688	1371.09440755656					GO:0005886///plasma membrane+++GO:0012505///endomembrane system+++GO:0031201///SNARE complex+++GO:0048471///perinuclear region of cytoplasm+++GO:0098793///presynapse	GO:0005484///SNAP receptor activity+++GO:0005515///protein binding+++GO:0019905///syntaxin binding	GO:0006887///exocytosis+++GO:0006906///vesicle fusion+++GO:0016082///synaptic vesicle priming+++GO:0031629///synaptic vesicle fusion to presynaptic active zone membrane
116984	'ARAP2'	mRNA	0.488336954311075	3.9315994792176E-5	1.35687079186872	2.7025138378378404E-23	0.918749679476835	3.58946726781425E-11	2.27	1.54	2.27	1.14	1.31	283	397	155	210	254.656828304352	331.512502712629	191.330030922207	227.432721632605	04144///Endocytosis				GO:0005737///cytoplasm+++GO:0005829///cytosol	GO:0005096///GTPase activator activity+++GO:0005547///phosphatidylinositol-3,4,5-trisphosphate binding+++GO:0046872///metal ion binding	GO:0007165///signal transduction+++GO:0043547///positive regulation of GTPase activity+++GO:0051056///regulation of small GTPase mediated signal transduction
117	'ADCYAP1R1'	mRNA	0.370368449945116	0.0634870745280706	0.805088315085659	9.30512880158399E-5	1.04609641458945	3.05575807692308E-6	1.13	0.76	0.99	0.6	0.51	123	159	91	77	110.68123633016	132.772009902539	112.32924396078	83.3919979319551	04024///cAMP signaling pathway+++04080///Neuroactive ligand-receptor interaction+++04713///Circadian entrainment+++04911///Insulin secretion+++04924///Renin secretion				GO:0005768///endosome+++GO:0005791///rough endoplasmic reticulum+++GO:0005886///plasma membrane+++GO:0005887///integral component of plasma membrane+++GO:0005901///caveola+++GO:0005923///bicellular tight junction+++GO:0009986///cell surface+++GO:0016020///membrane+++GO:0016021///integral component of membrane+++GO:0043005///neuron projection+++GO:0043231///intracellular membrane-bounded organelle…	GO:0004888///transmembrane signaling receptor activity+++GO:0004930///G protein-coupled receptor activity+++GO:0004999///vasoactive intestinal polypeptide receptor activity+++GO:0005515///protein binding+++GO:0008179///adenylate cyclase binding+++GO:0008528///G protein-coupled peptide receptor activity+++GO:0017046///peptide hormone binding+++GO:0031267///small GTPase binding+++GO:0038023///signa…	GO:0002862///negative regulation of inflammatory response to antigenic stimulus+++GO:0007166///cell surface receptor signaling pathway+++GO:0007186///G protein-coupled receptor signaling pathway+++GO:0007188///adenylate cyclase-modulating G protein-coupled receptor signaling pathway+++GO:0007202///activation of phospholipase C activity+++GO:0007275///multicellular organism development+++GO:000728…
117145	'THEM4'	mRNA	8.233507625056E-4	0.955778169915453	1.95608503599722	1.4381840402608001E-98	0.751127184086809	1.9260541279233598E-18	13	8.81	8.86	2.36	5.64	1016	1016.58	262	603.99	914.245009036119	849.239836923788	323.409471623344	654.139827933778	00062///Fatty acid elongation+++04151///PI3K-Akt signaling pathway			R09450///long-chain fatty-acyl-CoA hydrolase Long-chain acyl-CoA + H2O <=> Long-chain fatty acid + CoA	GO:0005739///mitochondrion+++GO:0005743///mitochondrial inner membrane+++GO:0005758///mitochondrial intermembrane space+++GO:0005759///mitochondrial matrix+++GO:0005829///cytosol+++GO:0005886///plasma membrane+++GO:0032587///ruffle membrane	GO:0005515///protein binding+++GO:0016290///palmitoyl-CoA hydrolase activity+++GO:0102991///myristoyl-CoA hydrolase activity	GO:0006631///fatty acid metabolic process+++GO:0006637///acyl-CoA metabolic process+++GO:0043491///protein kinase B signaling+++GO:0051897///positive regulation of protein kinase B signaling+++GO:0051898///negative regulation of protein kinase B signaling+++GO:1902108///regulation of mitochondrial membrane permeability involved in apoptotic process
[truncated: 4,238 more rows]
